# Supplementary material for: In-silico design of a potential inhibitor of SARS-CoV-2 S protein
Source: PLoS One. 2020 Oct 1;15(10):e0240004. doi: 10.1371/journal.pone.0240004 (PMC7529220; doi:10.1371/journal.pone.0240004)
Supplement: S1 File — (PDB) [file pone.0240004.s003.pdb]

REMARK FILENAME="complex_3w.pdb0"
REMARK ===============================================================
REMARK HADDOCK run for complex
REMARK initial structure: complex_3.pdb
REMARK ===============================================================
REMARK            total,bonds,angles,improper,dihe,vdw,elec,air,cdih,coup,rdcs,vean,dani,xpcs,rg
REMARK energies: 229.473, 0, 0, 0, 0, -91.331, -133.916, 454.72, 0, 0, 0, 0, 0, 0, 0
REMARK ===============================================================
REMARK            bonds,angles,impropers,dihe,air,cdih,coup,rdcs,vean,dani,xpcs
REMARK rms-dev.: 0,0,0,0,0.817183,0,0, 0, 0, 0, 0
REMARK ===============================================================
REMARK               air,cdih,coup,rdcs,vean,dani,xpcs
REMARK               >0.3,>5,>1,>0,>5,>0.2,>0.2
REMARK violations.: 16, 0, 0, 0, 0, 0, 0
REMARK ===============================================================
REMARK                        CVpartition#,violations,rms
REMARK AIRs cross-validation: 1, 37, 1.23694
REMARK ===============================================================
REMARK NCS energy: 0
REMARK ===============================================================
REMARK Symmetry energy: 0
REMARK ===============================================================
REMARK Membrane restraining energy: 0
REMARK ===============================================================
REMARK Local cross-correlation:  0.0000
REMARK ===============================================================
REMARK Desolvation energy: -25.6504
REMARK Internal energy free molecules: -9039.76
REMARK Internal energy complex: -8975.04
REMARK Binding energy: -186.176
REMARK ===============================================================
REMARK buried surface area: 2576.1
REMARK ===============================================================
REMARK water - chain_1: 0 0 0
REMARK water - chain_2: 0 0 0
REMARK ===============================================================
REMARK water - water: 0 0 0
REMARK ===============================================================
REMARK DATE:22-May-2020  21:47:30       created by user: enmr085
REMARK VERSION:1.3U
ATOM      1  N   CYS A 336      25.720  -0.451   7.415  1.00 10.00      A    N  
ATOM      2  HN  CYS A 336      26.507   0.098   7.195  1.00 10.00      A    H  
ATOM      3  CA  CYS A 336      25.852  -1.493   8.425  1.00 10.00      A    C  
ATOM      4  C   CYS A 336      24.483  -1.985   8.918  1.00 10.00      A    C  
ATOM      5  O   CYS A 336      24.142  -3.151   8.724  1.00 10.00      A    O  
ATOM      6  CB  CYS A 336      26.748  -1.037   9.591  1.00 10.00      A    C  
ATOM      7  SG  CYS A 336      28.404  -0.439   9.105  1.00 10.00      A    S  
ATOM      8  N   PRO A 337      23.651  -1.106   9.525  1.00 10.00      A    N  
ATOM      9  CA  PRO A 337      22.333  -1.501  10.036  1.00 10.00      A    C  
ATOM     10  CB  PRO A 337      21.875  -0.291  10.867  1.00 10.00      A    C  
ATOM     11  CG  PRO A 337      23.073   0.594  10.982  1.00 10.00      A    C  
ATOM     12  CD  PRO A 337      23.909   0.322   9.767  1.00 10.00      A    C  
ATOM     13  C   PRO A 337      21.326  -1.784   8.922  1.00 10.00      A    C  
ATOM     14  O   PRO A 337      20.326  -2.462   9.137  1.00 10.00      A    O  
ATOM     15  N   PHE A 338      21.596  -1.277   7.723  1.00 10.00      A    N  
ATOM     16  HN  PHE A 338      22.421  -0.764   7.593  1.00 10.00      A    H  
ATOM     17  CA  PHE A 338      20.688  -1.482   6.602  1.00 10.00      A    C  
ATOM     18  CB  PHE A 338      21.010  -0.552   5.419  1.00 10.00      A    C  
ATOM     19  CG  PHE A 338      22.224  -0.924   4.611  1.00 10.00      A    C  
ATOM     20  CD1 PHE A 338      23.484  -0.490   4.986  1.00 10.00      A    C  
ATOM     21  CD2 PHE A 338      22.100  -1.697   3.467  1.00 10.00      A    C  
ATOM     22  CE1 PHE A 338      24.599  -0.821   4.238  1.00 10.00      A    C  
ATOM     23  CE2 PHE A 338      23.211  -2.033   2.714  1.00 10.00      A    C  
ATOM     24  CZ  PHE A 338      24.463  -1.594   3.100  1.00 10.00      A    C  
ATOM     25  C   PHE A 338      20.629  -2.947   6.171  1.00 10.00      A    C  
ATOM     26  O   PHE A 338      19.683  -3.369   5.514  1.00 10.00      A    O  
ATOM     27  N   GLY A 339      21.636  -3.722   6.560  1.00 10.00      A    N  
ATOM     28  HN  GLY A 339      22.360  -3.337   7.098  1.00 10.00      A    H  
ATOM     29  CA  GLY A 339      21.672  -5.128   6.195  1.00 10.00      A    C  
ATOM     30  C   GLY A 339      20.804  -5.993   7.093  1.00 10.00      A    C  
ATOM     31  O   GLY A 339      20.435  -7.108   6.726  1.00 10.00      A    O  
ATOM     32  N   GLU A 340      20.468  -5.476   8.263  1.00 10.00      A    N  
ATOM     33  HN  GLU A 340      20.771  -4.574   8.496  1.00 10.00      A    H  
ATOM     34  CA  GLU A 340      19.648  -6.214   9.212  1.00 10.00      A    C  
ATOM     35  CB  GLU A 340      20.014  -5.801  10.649  1.00 10.00      A    C  
ATOM     36  CG  GLU A 340      18.882  -5.874  11.663  1.00 10.00      A    C  
ATOM     37  CD  GLU A 340      18.211  -4.532  11.867  1.00 10.00      A    C  
ATOM     38  OE1 GLU A 340      18.562  -3.573  11.146  1.00 10.00      A    O  
ATOM     39  OE2 GLU A 340      17.324  -4.423  12.739  1.00 10.00      A    O  
ATOM     40  C   GLU A 340      18.160  -6.012   8.916  1.00 10.00      A    C  
ATOM     41  O   GLU A 340      17.354  -6.934   9.043  1.00 10.00      A    O  
ATOM     42  N   VAL A 341      17.820  -4.810   8.472  1.00 10.00      A    N  
ATOM     43  HN  VAL A 341      18.520  -4.133   8.367  1.00 10.00      A    H  
ATOM     44  CA  VAL A 341      16.438  -4.457   8.162  1.00 10.00      A    C  
ATOM     45  CB  VAL A 341      16.249  -2.926   8.051  1.00 10.00      A    C  
ATOM     46  CG1 VAL A 341      16.836  -2.382   6.757  1.00 10.00      A    C  
ATOM     47  CG2 VAL A 341      14.785  -2.541   8.201  1.00 10.00      A    C  
ATOM     48  C   VAL A 341      15.901  -5.173   6.911  1.00 10.00      A    C  
ATOM     49  O   VAL A 341      14.692  -5.222   6.690  1.00 10.00      A    O  
ATOM     50  N   PHE A 342      16.795  -5.740   6.104  1.00 10.00      A    N  
ATOM     51  HN  PHE A 342      17.748  -5.678   6.323  1.00 10.00      A    H  
ATOM     52  CA  PHE A 342      16.382  -6.457   4.898  1.00 10.00      A    C  
ATOM     53  CB  PHE A 342      17.533  -6.546   3.887  1.00 10.00      A    C  
ATOM     54  CG  PHE A 342      17.542  -5.453   2.852  1.00 10.00      A    C  
ATOM     55  CD1 PHE A 342      18.024  -4.193   3.160  1.00 10.00      A    C  
ATOM     56  CD2 PHE A 342      17.076  -5.688   1.567  1.00 10.00      A    C  
ATOM     57  CE1 PHE A 342      18.043  -3.186   2.213  1.00 10.00      A    C  
ATOM     58  CE2 PHE A 342      17.089  -4.685   0.613  1.00 10.00      A    C  
ATOM     59  CZ  PHE A 342      17.574  -3.432   0.936  1.00 10.00      A    C  
ATOM     60  C   PHE A 342      15.896  -7.859   5.250  1.00 10.00      A    C  
ATOM     61  O   PHE A 342      15.262  -8.528   4.437  1.00 10.00      A    O  
ATOM     62  N   ASN A 343      16.179  -8.292   6.475  1.00 10.00      A    N  
ATOM     63  HN  ASN A 343      16.658  -7.700   7.100  1.00 10.00      A    H  
ATOM     64  CA  ASN A 343      15.778  -9.620   6.917  1.00 10.00      A    C  
ATOM     65  CB  ASN A 343      16.986 -10.547   7.060  1.00 10.00      A    C  
ATOM     66  CG  ASN A 343      17.268 -11.313   5.786  1.00 10.00      A    C  
ATOM     67  OD1 ASN A 343      16.364 -11.872   5.167  1.00 10.00      A    O  
ATOM     68  ND2 ASN A 343      18.522 -11.329   5.371  1.00 10.00      A    N  
ATOM     69 HD21 ASN A 343      19.192 -10.853   5.903  1.00 10.00      A    H  
ATOM     70 HD22 ASN A 343      18.725 -11.810   4.543  1.00 10.00      A    H  
ATOM     71  C   ASN A 343      14.970  -9.573   8.204  1.00 10.00      A    C  
ATOM     72  O   ASN A 343      15.419 -10.019   9.256  1.00 10.00      A    O  
ATOM     73  N   ALA A 344      13.778  -9.013   8.116  1.00 10.00      A    N  
ATOM     74  HN  ALA A 344      13.486  -8.641   7.252  1.00 10.00      A    H  
ATOM     75  CA  ALA A 344      12.901  -8.917   9.273  1.00 10.00      A    C  
ATOM     76  CB  ALA A 344      12.254  -7.544   9.315  1.00 10.00      A    C  
ATOM     77  C   ALA A 344      11.832 -10.013   9.247  1.00 10.00      A    C  
ATOM     78  O   ALA A 344      11.222 -10.279   8.206  1.00 10.00      A    O  
ATOM     79  N   THR A 345      11.605 -10.642  10.398  1.00 10.00      A    N  
ATOM     80  HN  THR A 345      12.127 -10.390  11.187  1.00 10.00      A    H  
ATOM     81  CA  THR A 345      10.608 -11.704  10.516  1.00 10.00      A    C  
ATOM     82  CB  THR A 345      10.982 -12.715  11.611  1.00 10.00      A    C  
ATOM     83  OG1 THR A 345      10.018 -13.776  11.637  1.00 10.00      A    O  
ATOM     84  HG1 THR A 345       9.125 -13.405  11.569  1.00 10.00      A    H  
ATOM     85  CG2 THR A 345      11.027 -12.031  12.967  1.00 10.00      A    C  
ATOM     86  C   THR A 345       9.229 -11.124  10.821  1.00 10.00      A    C  
ATOM     87  O   THR A 345       8.259 -11.857  11.035  1.00 10.00      A    O  
ATOM     88  N   ARG A 346       9.143  -9.808  10.826  1.00 10.00      A    N  
ATOM     89  HN  ARG A 346       9.935  -9.277  10.630  1.00 10.00      A    H  
ATOM     90  CA  ARG A 346       7.896  -9.129  11.105  1.00 10.00      A    C  
ATOM     91  CB  ARG A 346       7.755  -8.946  12.621  1.00 10.00      A    C  
ATOM     92  CG  ARG A 346       6.321  -8.800  13.112  1.00 10.00      A    C  
ATOM     93  CD  ARG A 346       5.696  -7.502  12.624  1.00 10.00      A    C  
ATOM     94  NE  ARG A 346       6.287  -6.331  13.267  1.00 10.00      A    N  
ATOM     95  HE  ARG A 346       7.096  -6.479  13.816  1.00 10.00      A    H  
ATOM     96  CZ  ARG A 346       5.798  -5.090  13.168  1.00 10.00      A    C  
ATOM     97  NH1 ARG A 346       4.692  -4.849  12.450  1.00 10.00      A    N  
ATOM     98 HH11 ARG A 346       4.211  -5.632  11.956  1.00 10.00      A    H  
ATOM     99 HH12 ARG A 346       4.306  -3.879  12.370  1.00 10.00      A    H  
ATOM    100  NH2 ARG A 346       6.446  -4.074  13.745  1.00 10.00      A    N  
ATOM    101 HH21 ARG A 346       6.068  -3.103  13.672  1.00 10.00      A    H  
ATOM    102 HH22 ARG A 346       7.335  -4.239  14.268  1.00 10.00      A    H  
ATOM    103  C   ARG A 346       7.890  -7.778  10.400  1.00 10.00      A    C  
ATOM    104  O   ARG A 346       8.608  -6.867  10.809  1.00 10.00      A    O  
ATOM    105  N   PHE A 347       7.048  -7.644   9.375  1.00 10.00      A    N  
ATOM    106  HN  PHE A 347       6.445  -8.385   9.148  1.00 10.00      A    H  
ATOM    107  CA  PHE A 347       6.976  -6.418   8.588  1.00 10.00      A    C  
ATOM    108  CB  PHE A 347       6.957  -6.767   7.096  1.00 10.00      A    C  
ATOM    109  CG  PHE A 347       8.291  -6.630   6.427  1.00 10.00      A    C  
ATOM    110  CD1 PHE A 347       9.363  -7.420   6.806  1.00 10.00      A    C  
ATOM    111  CD2 PHE A 347       8.471  -5.709   5.414  1.00 10.00      A    C  
ATOM    112  CE1 PHE A 347      10.590  -7.294   6.186  1.00 10.00      A    C  
ATOM    113  CE2 PHE A 347       9.696  -5.574   4.788  1.00 10.00      A    C  
ATOM    114  CZ  PHE A 347      10.759  -6.369   5.174  1.00 10.00      A    C  
ATOM    115  C   PHE A 347       5.756  -5.575   8.940  1.00 10.00      A    C  
ATOM    116  O   PHE A 347       4.933  -5.975   9.769  1.00 10.00      A    O  
ATOM    117  N   ALA A 348       5.638  -4.411   8.299  1.00 10.00      A    N  
ATOM    118  HN  ALA A 348       6.326  -4.143   7.647  1.00 10.00      A    H  
ATOM    119  CA  ALA A 348       4.510  -3.525   8.546  1.00 10.00      A    C  
ATOM    120  CB  ALA A 348       4.987  -2.208   9.122  1.00 10.00      A    C  
ATOM    121  C   ALA A 348       3.656  -3.286   7.296  1.00 10.00      A    C  
ATOM    122  O   ALA A 348       4.065  -3.590   6.171  1.00 10.00      A    O  
ATOM    123  N   SER A 349       2.464  -2.738   7.517  1.00 10.00      A    N  
ATOM    124  HN  SER A 349       2.194  -2.549   8.441  1.00 10.00      A    H  
ATOM    125  CA  SER A 349       1.527  -2.423   6.445  1.00 10.00      A    C  
ATOM    126  CB  SER A 349       0.136  -2.241   7.055  1.00 10.00      A    C  
ATOM    127  OG  SER A 349       0.230  -2.127   8.470  1.00 10.00      A    O  
ATOM    128  HG  SER A 349      -0.567  -1.703   8.810  1.00 10.00      A    H  
ATOM    129  C   SER A 349       1.962  -1.158   5.696  1.00 10.00      A    C  
ATOM    130  O   SER A 349       3.110  -0.734   5.812  1.00 10.00      A    O  
ATOM    131  N   VAL A 350       1.049  -0.558   4.932  1.00 10.00      A    N  
ATOM    132  HN  VAL A 350       0.144  -0.932   4.875  1.00 10.00      A    H  
ATOM    133  CA  VAL A 350       1.378   0.645   4.166  1.00 10.00      A    C  
ATOM    134  CB  VAL A 350       0.940   0.547   2.692  1.00 10.00      A    C  
ATOM    135  CG1 VAL A 350       1.688  -0.572   1.994  1.00 10.00      A    C  
ATOM    136  CG2 VAL A 350      -0.555   0.329   2.585  1.00 10.00      A    C  
ATOM    137  C   VAL A 350       0.837   1.932   4.790  1.00 10.00      A    C  
ATOM    138  O   VAL A 350       1.146   3.025   4.322  1.00 10.00      A    O  
ATOM    139  N   TYR A 351       0.023   1.806   5.835  1.00 10.00      A    N  
ATOM    140  HN  TYR A 351      -0.217   0.913   6.150  1.00 10.00      A    H  
ATOM    141  CA  TYR A 351      -0.530   2.985   6.509  1.00 10.00      A    C  
ATOM    142  CB  TYR A 351      -1.979   2.747   6.972  1.00 10.00      A    C  
ATOM    143  CG  TYR A 351      -2.123   1.876   8.202  1.00 10.00      A    C  
ATOM    144  CD1 TYR A 351      -1.941   0.502   8.133  1.00 10.00      A    C  
ATOM    145  CD2 TYR A 351      -2.439   2.433   9.437  1.00 10.00      A    C  
ATOM    146  CE1 TYR A 351      -2.072  -0.292   9.255  1.00 10.00      A    C  
ATOM    147  CE2 TYR A 351      -2.571   1.643  10.564  1.00 10.00      A    C  
ATOM    148  CZ  TYR A 351      -2.383   0.282  10.466  1.00 10.00      A    C  
ATOM    149  OH  TYR A 351      -2.503  -0.511  11.582  1.00 10.00      A    O  
ATOM    150  HH  TYR A 351      -3.202  -0.170  12.145  1.00 10.00      A    H  
ATOM    151  C   TYR A 351       0.373   3.397   7.675  1.00 10.00      A    C  
ATOM    152  O   TYR A 351       0.171   4.430   8.314  1.00 10.00      A    O  
ATOM    153  N   ALA A 352       1.368   2.556   7.934  1.00 10.00      A    N  
ATOM    154  HN  ALA A 352       1.453   1.749   7.382  1.00 10.00      A    H  
ATOM    155  CA  ALA A 352       2.348   2.773   8.992  1.00 10.00      A    C  
ATOM    156  CB  ALA A 352       1.817   2.266  10.325  1.00 10.00      A    C  
ATOM    157  C   ALA A 352       3.629   2.037   8.609  1.00 10.00      A    C  
ATOM    158  O   ALA A 352       3.625   0.814   8.462  1.00 10.00      A    O  
ATOM    159  N   TRP A 353       4.714   2.781   8.441  1.00 10.00      A    N  
ATOM    160  HN  TRP A 353       4.667   3.741   8.606  1.00 10.00      A    H  
ATOM    161  CA  TRP A 353       5.983   2.194   8.023  1.00 10.00      A    C  
ATOM    162  CB  TRP A 353       6.405   2.760   6.668  1.00 10.00      A    C  
ATOM    163  CG  TRP A 353       6.237   4.245   6.557  1.00 10.00      A    C  
ATOM    164  CD1 TRP A 353       7.131   5.195   6.944  1.00 10.00      A    C  
ATOM    165  CD2 TRP A 353       5.107   4.950   6.029  1.00 10.00      A    C  
ATOM    166  NE1 TRP A 353       6.633   6.449   6.691  1.00 10.00      A    N  
ATOM    167  HE1 TRP A 353       7.095   7.293   6.873  1.00 10.00      A    H  
ATOM    168  CE2 TRP A 353       5.393   6.325   6.126  1.00 10.00      A    C  
ATOM    169  CE3 TRP A 353       3.882   4.555   5.480  1.00 10.00      A    C  
ATOM    170  CZ2 TRP A 353       4.506   7.305   5.696  1.00 10.00      A    C  
ATOM    171  CZ3 TRP A 353       3.002   5.530   5.054  1.00 10.00      A    C  
ATOM    172  CH2 TRP A 353       3.317   6.888   5.165  1.00 10.00      A    C  
ATOM    173  C   TRP A 353       7.087   2.362   9.073  1.00 10.00      A    C  
ATOM    174  O   TRP A 353       6.855   2.917  10.152  1.00 10.00      A    O  
ATOM    175  N   ASN A 354       8.295   1.910   8.740  1.00 10.00      A    N  
ATOM    176  HN  ASN A 354       8.440   1.551   7.834  1.00 10.00      A    H  
ATOM    177  CA  ASN A 354       9.423   1.965   9.670  1.00 10.00      A    C  
ATOM    178  CB  ASN A 354       9.861   0.547  10.055  1.00 10.00      A    C  
ATOM    179  CG  ASN A 354       8.694  -0.361  10.399  1.00 10.00      A    C  
ATOM    180  OD1 ASN A 354       8.184  -0.336  11.518  1.00 10.00      A    O  
ATOM    181  ND2 ASN A 354       8.266  -1.173   9.442  1.00 10.00      A    N  
ATOM    182 HD21 ASN A 354       8.724  -1.148   8.572  1.00 10.00      A    H  
ATOM    183 HD22 ASN A 354       7.505  -1.754   9.637  1.00 10.00      A    H  
ATOM    184  C   ASN A 354      10.600   2.724   9.073  1.00 10.00      A    C  
ATOM    185  O   ASN A 354      11.346   2.183   8.257  1.00 10.00      A    O  
ATOM    186  N   ARG A 355      10.778   3.971   9.500  1.00 10.00      A    N  
ATOM    187  HN  ARG A 355      10.183   4.327  10.191  1.00 10.00      A    H  
ATOM    188  CA  ARG A 355      11.866   4.803   8.984  1.00 10.00      A    C  
ATOM    189  CB  ARG A 355      11.455   6.278   8.892  1.00 10.00      A    C  
ATOM    190  CG  ARG A 355      10.457   6.585   7.783  1.00 10.00      A    C  
ATOM    191  CD  ARG A 355      11.145   7.108   6.525  1.00 10.00      A    C  
ATOM    192  NE  ARG A 355      11.556   8.517   6.647  1.00 10.00      A    N  
ATOM    193  HE  ARG A 355      11.460   8.936   7.527  1.00 10.00      A    H  
ATOM    194  CZ  ARG A 355      12.043   9.248   5.631  1.00 10.00      A    C  
ATOM    195  NH1 ARG A 355      12.175   8.704   4.426  1.00 10.00      A    N  
ATOM    196 HH11 ARG A 355      11.894   7.711   4.263  1.00 10.00      A    H  
ATOM    197 HH12 ARG A 355      12.558   9.265   3.634  1.00 10.00      A    H  
ATOM    198  NH2 ARG A 355      12.416  10.518   5.826  1.00 10.00      A    N  
ATOM    199 HH21 ARG A 355      12.329  10.957   6.766  1.00 10.00      A    H  
ATOM    200 HH22 ARG A 355      12.806  11.083   5.030  1.00 10.00      A    H  
ATOM    201  C   ARG A 355      13.116   4.672   9.841  1.00 10.00      A    C  
ATOM    202  O   ARG A 355      13.316   5.422  10.795  1.00 10.00      A    O  
ATOM    203  N   LYS A 356      13.945   3.710   9.508  1.00 10.00      A    N  
ATOM    204  HN  LYS A 356      13.725   3.126   8.739  1.00 10.00      A    H  
ATOM    205  CA  LYS A 356      15.182   3.496  10.240  1.00 10.00      A    C  
ATOM    206  CB  LYS A 356      15.596   2.032  10.119  1.00 10.00      A    C  
ATOM    207  CG  LYS A 356      16.924   1.730  10.778  1.00 10.00      A    C  
ATOM    208  CD  LYS A 356      17.236   0.252  10.748  1.00 10.00      A    C  
ATOM    209  CE  LYS A 356      16.425  -0.506  11.778  1.00 10.00      A    C  
ATOM    210  NZ  LYS A 356      16.689  -1.957  11.705  1.00 10.00      A    N  
ATOM    211  HZ1 LYS A 356      16.073  -2.483  12.360  1.00 10.00      A    H  
ATOM    212  HZ2 LYS A 356      17.682  -2.162  11.955  1.00 10.00      A    H  
ATOM    213  HZ3 LYS A 356      16.527  -2.299  10.739  1.00 10.00      A    H  
ATOM    214  C   LYS A 356      16.273   4.416   9.690  1.00 10.00      A    C  
ATOM    215  O   LYS A 356      16.611   4.323   8.508  1.00 10.00      A    O  
ATOM    216  N   ARG A 357      16.798   5.325  10.529  1.00 10.00      A    N  
ATOM    217  HN  ARG A 357      16.486   5.376  11.460  1.00 10.00      A    H  
ATOM    218  CA  ARG A 357      17.826   6.248  10.082  1.00 10.00      A    C  
ATOM    219  CB  ARG A 357      17.728   7.602  10.801  1.00 10.00      A    C  
ATOM    220  CG  ARG A 357      18.377   8.744  10.015  1.00 10.00      A    C  
ATOM    221  CD  ARG A 357      19.249   9.641  10.895  1.00 10.00      A    C  
ATOM    222  NE  ARG A 357      18.487  10.388  11.911  1.00 10.00      A    N  
ATOM    223  HE  ARG A 357      17.505  10.346  11.848  1.00 10.00      A    H  
ATOM    224  CZ  ARG A 357      19.055  11.124  12.892  1.00 10.00      A    C  
ATOM    225  NH1 ARG A 357      20.374  11.218  12.966  1.00 10.00      A    N  
ATOM    226 HH11 ARG A 357      20.974  10.729  12.266  1.00 10.00      A    H  
ATOM    227 HH12 ARG A 357      20.822  11.787  13.722  1.00 10.00      A    H  
ATOM    228  NH2 ARG A 357      18.303  11.757  13.808  1.00 10.00      A    N  
ATOM    229 HH21 ARG A 357      17.261  11.690  13.774  1.00 10.00      A    H  
ATOM    230 HH22 ARG A 357      18.759  12.318  14.568  1.00 10.00      A    H  
ATOM    231  C   ARG A 357      19.211   5.643  10.245  1.00 10.00      A    C  
ATOM    232  O   ARG A 357      19.631   5.278  11.345  1.00 10.00      A    O  
ATOM    233  N   ILE A 358      19.918   5.553   9.142  1.00 10.00      A    N  
ATOM    234  HN  ILE A 358      19.536   5.893   8.297  1.00 10.00      A    H  
ATOM    235  CA  ILE A 358      21.248   4.983   9.136  1.00 10.00      A    C  
ATOM    236  CB  ILE A 358      21.368   3.825   8.124  1.00 10.00      A    C  
ATOM    237  CG1 ILE A 358      20.521   4.100   6.878  1.00 10.00      A    C  
ATOM    238  CG2 ILE A 358      20.945   2.513   8.772  1.00 10.00      A    C  
ATOM    239  CD1 ILE A 358      20.688   3.067   5.776  1.00 10.00      A    C  
ATOM    240  C   ILE A 358      22.324   6.036   8.884  1.00 10.00      A    C  
ATOM    241  O   ILE A 358      22.167   6.942   8.053  1.00 10.00      A    O  
ATOM    242  N   SER A 359      23.393   5.925   9.651  1.00 10.00      A    N  
ATOM    243  HN  SER A 359      23.419   5.208  10.320  1.00 10.00      A    H  
ATOM    244  CA  SER A 359      24.522   6.832   9.556  1.00 10.00      A    C  
ATOM    245  CB  SER A 359      24.098   8.229  10.013  1.00 10.00      A    C  
ATOM    246  OG  SER A 359      23.035   8.133  10.943  1.00 10.00      A    O  
ATOM    247  HG  SER A 359      22.758   7.213  11.007  1.00 10.00      A    H  
ATOM    248  C   SER A 359      25.680   6.322  10.411  1.00 10.00      A    C  
ATOM    249  O   SER A 359      25.540   5.313  11.108  1.00 10.00      A    O  
ATOM    250  N   ASN A 360      26.812   7.023  10.345  1.00 10.00      A    N  
ATOM    251  HN  ASN A 360      26.839   7.817   9.775  1.00 10.00      A    H  
ATOM    252  CA  ASN A 360      28.013   6.660  11.103  1.00 10.00      A    C  
ATOM    253  CB  ASN A 360      27.802   6.800  12.619  1.00 10.00      A    C  
ATOM    254  CG  ASN A 360      27.559   8.237  13.054  1.00 10.00      A    C  
ATOM    255  OD1 ASN A 360      27.947   9.180  12.367  1.00 10.00      A    O  
ATOM    256  ND2 ASN A 360      26.922   8.415  14.205  1.00 10.00      A    N  
ATOM    257 HD21 ASN A 360      26.645   7.623  14.709  1.00 10.00      A    H  
ATOM    258 HD22 ASN A 360      26.758   9.334  14.504  1.00 10.00      A    H  
ATOM    259  C   ASN A 360      28.514   5.263  10.743  1.00 10.00      A    C  
ATOM    260  O   ASN A 360      28.798   4.448  11.618  1.00 10.00      A    O  
ATOM    261  N   CYS A 361      28.611   4.996   9.444  1.00 10.00      A    N  
ATOM    262  HN  CYS A 361      28.347   5.682   8.794  1.00 10.00      A    H  
ATOM    263  CA  CYS A 361      29.089   3.707   8.951  1.00 10.00      A    C  
ATOM    264  C   CYS A 361      29.384   3.788   7.458  1.00 10.00      A    C  
ATOM    265  O   CYS A 361      28.685   4.488   6.718  1.00 10.00      A    O  
ATOM    266  CB  CYS A 361      28.062   2.600   9.235  1.00 10.00      A    C  
ATOM    267  SG  CYS A 361      28.046   1.241   8.016  1.00 10.00      A    S  
ATOM    268  N   VAL A 362      30.438   3.104   7.026  1.00 10.00      A    N  
ATOM    269  HN  VAL A 362      30.970   2.588   7.666  1.00 10.00      A    H  
ATOM    270  CA  VAL A 362      30.811   3.091   5.620  1.00 10.00      A    C  
ATOM    271  CB  VAL A 362      32.309   2.752   5.407  1.00 10.00      A    C  
ATOM    272  CG1 VAL A 362      32.740   1.557   6.250  1.00 10.00      A    C  
ATOM    273  CG2 VAL A 362      32.621   2.522   3.931  1.00 10.00      A    C  
ATOM    274  C   VAL A 362      29.923   2.116   4.847  1.00 10.00      A    C  
ATOM    275  O   VAL A 362      30.130   0.902   4.869  1.00 10.00      A    O  
ATOM    276  N   ALA A 363      28.903   2.652   4.203  1.00 10.00      A    N  
ATOM    277  HN  ALA A 363      28.761   3.619   4.254  1.00 10.00      A    H  
ATOM    278  CA  ALA A 363      27.990   1.837   3.420  1.00 10.00      A    C  
ATOM    279  CB  ALA A 363      26.611   2.473   3.369  1.00 10.00      A    C  
ATOM    280  C   ALA A 363      28.544   1.636   2.016  1.00 10.00      A    C  
ATOM    281  O   ALA A 363      28.602   2.570   1.219  1.00 10.00      A    O  
ATOM    282  N   ASP A 364      28.962   0.415   1.731  1.00 10.00      A    N  
ATOM    283  HN  ASP A 364      28.887  -0.290   2.412  1.00 10.00      A    H  
ATOM    284  CA  ASP A 364      29.528   0.076   0.431  1.00 10.00      A    C  
ATOM    285  CB  ASP A 364      30.260  -1.268   0.520  1.00 10.00      A    C  
ATOM    286  CG  ASP A 364      29.303  -2.437   0.628  1.00 10.00      A    C  
ATOM    287  OD1 ASP A 364      28.491  -2.458   1.577  1.00 10.00      A    O  
ATOM    288  OD2 ASP A 364      29.335  -3.310  -0.256  1.00 10.00      A    O  
ATOM    289  C   ASP A 364      28.444   0.003  -0.641  1.00 10.00      A    C  
ATOM    290  O   ASP A 364      28.668   0.395  -1.781  1.00 10.00      A    O  
ATOM    291  N   TYR A 365      27.276  -0.520  -0.265  1.00 10.00      A    N  
ATOM    292  HN  TYR A 365      27.179  -0.839   0.660  1.00 10.00      A    H  
ATOM    293  CA  TYR A 365      26.142  -0.662  -1.186  1.00 10.00      A    C  
ATOM    294  CB  TYR A 365      25.700   0.691  -1.765  1.00 10.00      A    C  
ATOM    295  CG  TYR A 365      25.190   1.701  -0.755  1.00 10.00      A    C  
ATOM    296  CD1 TYR A 365      24.037   1.465  -0.013  1.00 10.00      A    C  
ATOM    297  CD2 TYR A 365      25.855   2.905  -0.561  1.00 10.00      A    C  
ATOM    298  CE1 TYR A 365      23.565   2.401   0.893  1.00 10.00      A    C  
ATOM    299  CE2 TYR A 365      25.393   3.842   0.343  1.00 10.00      A    C  
ATOM    300  CZ  TYR A 365      24.248   3.586   1.067  1.00 10.00      A    C  
ATOM    301  OH  TYR A 365      23.786   4.519   1.966  1.00 10.00      A    O  
ATOM    302  HH  TYR A 365      24.000   5.401   1.648  1.00 10.00      A    H  
ATOM    303  C   TYR A 365      26.459  -1.637  -2.328  1.00 10.00      A    C  
ATOM    304  O   TYR A 365      25.670  -1.787  -3.263  1.00 10.00      A    O  
ATOM    305  N   SER A 366      27.597  -2.319  -2.232  1.00 10.00      A    N  
ATOM    306  HN  SER A 366      28.166  -2.196  -1.437  1.00 10.00      A    H  
ATOM    307  CA  SER A 366      28.019  -3.259  -3.257  1.00 10.00      A    C  
ATOM    308  CB  SER A 366      29.527  -3.156  -3.496  1.00 10.00      A    C  
ATOM    309  OG  SER A 366      29.892  -3.777  -4.716  1.00 10.00      A    O  
ATOM    310  HG  SER A 366      29.437  -4.623  -4.785  1.00 10.00      A    H  
ATOM    311  C   SER A 366      27.621  -4.680  -2.876  1.00 10.00      A    C  
ATOM    312  O   SER A 366      27.848  -5.629  -3.628  1.00 10.00      A    O  
ATOM    313  N   VAL A 367      27.027  -4.811  -1.695  1.00 10.00      A    N  
ATOM    314  HN  VAL A 367      26.921  -4.019  -1.126  1.00 10.00      A    H  
ATOM    315  CA  VAL A 367      26.558  -6.100  -1.204  1.00 10.00      A    C  
ATOM    316  CB  VAL A 367      26.509  -6.139   0.339  1.00 10.00      A    C  
ATOM    317  CG1 VAL A 367      27.913  -6.158   0.922  1.00 10.00      A    C  
ATOM    318  CG2 VAL A 367      25.712  -4.962   0.887  1.00 10.00      A    C  
ATOM    319  C   VAL A 367      25.161  -6.376  -1.757  1.00 10.00      A    C  
ATOM    320  O   VAL A 367      24.515  -7.364  -1.408  1.00 10.00      A    O  
ATOM    321  N   LEU A 368      24.707  -5.477  -2.618  1.00 10.00      A    N  
ATOM    322  HN  LEU A 368      25.285  -4.725  -2.860  1.00 10.00      A    H  
ATOM    323  CA  LEU A 368      23.400  -5.585  -3.243  1.00 10.00      A    C  
ATOM    324  CB  LEU A 368      22.483  -4.456  -2.754  1.00 10.00      A    C  
ATOM    325  CG  LEU A 368      22.231  -4.368  -1.246  1.00 10.00      A    C  
ATOM    326  CD1 LEU A 368      21.387  -3.143  -0.922  1.00 10.00      A    C  
ATOM    327  CD2 LEU A 368      21.552  -5.635  -0.740  1.00 10.00      A    C  
ATOM    328  C   LEU A 368      23.552  -5.483  -4.755  1.00 10.00      A    C  
ATOM    329  O   LEU A 368      24.674  -5.423  -5.262  1.00 10.00      A    O  
ATOM    330  N   TYR A 369      22.422  -5.474  -5.464  1.00 10.00      A    N  
ATOM    331  HN  TYR A 369      21.571  -5.551  -4.985  1.00 10.00      A    H  
ATOM    332  CA  TYR A 369      22.394  -5.362  -6.928  1.00 10.00      A    C  
ATOM    333  CB  TYR A 369      23.171  -4.128  -7.411  1.00 10.00      A    C  
ATOM    334  CG  TYR A 369      22.933  -3.760  -8.860  1.00 10.00      A    C  
ATOM    335  CD1 TYR A 369      21.659  -3.806  -9.415  1.00 10.00      A    C  
ATOM    336  CD2 TYR A 369      23.983  -3.352  -9.671  1.00 10.00      A    C  
ATOM    337  CE1 TYR A 369      21.439  -3.457 -10.734  1.00 10.00      A    C  
ATOM    338  CE2 TYR A 369      23.774  -3.004 -10.992  1.00 10.00      A    C  
ATOM    339  CZ  TYR A 369      22.501  -3.057 -11.518  1.00 10.00      A    C  
ATOM    340  OH  TYR A 369      22.285  -2.701 -12.828  1.00 10.00      A    O  
ATOM    341  HH  TYR A 369      21.430  -2.269 -12.903  1.00 10.00      A    H  
ATOM    342  C   TYR A 369      22.868  -6.636  -7.634  1.00 10.00      A    C  
ATOM    343  O   TYR A 369      22.186  -7.153  -8.515  1.00 10.00      A    O  
ATOM    344  N   ASN A 370      24.026  -7.146  -7.227  1.00 10.00      A    N  
ATOM    345  HN  ASN A 370      24.518  -6.690  -6.505  1.00 10.00      A    H  
ATOM    346  CA  ASN A 370      24.602  -8.356  -7.812  1.00 10.00      A    C  
ATOM    347  CB  ASN A 370      26.111  -8.401  -7.542  1.00 10.00      A    C  
ATOM    348  CG  ASN A 370      26.458  -8.176  -6.079  1.00 10.00      A    C  
ATOM    349  OD1 ASN A 370      25.710  -8.557  -5.180  1.00 10.00      A    O  
ATOM    350  ND2 ASN A 370      27.594  -7.548  -5.830  1.00 10.00      A    N  
ATOM    351 HD21 ASN A 370      28.145  -7.272  -6.587  1.00 10.00      A    H  
ATOM    352 HD22 ASN A 370      27.828  -7.369  -4.892  1.00 10.00      A    H  
ATOM    353  C   ASN A 370      23.943  -9.613  -7.254  1.00 10.00      A    C  
ATOM    354  O   ASN A 370      24.477 -10.716  -7.376  1.00 10.00      A    O  
ATOM    355  N   SER A 371      22.776  -9.445  -6.663  1.00 10.00      A    N  
ATOM    356  HN  SER A 371      22.377  -8.554  -6.648  1.00 10.00      A    H  
ATOM    357  CA  SER A 371      22.055 -10.550  -6.071  1.00 10.00      A    C  
ATOM    358  CB  SER A 371      21.755 -10.245  -4.602  1.00 10.00      A    C  
ATOM    359  OG  SER A 371      21.246 -11.388  -3.938  1.00 10.00      A    O  
ATOM    360  HG  SER A 371      21.856 -11.654  -3.243  1.00 10.00      A    H  
ATOM    361  C   SER A 371      20.767 -10.829  -6.835  1.00 10.00      A    C  
ATOM    362  O   SER A 371      20.084  -9.907  -7.282  1.00 10.00      A    O  
ATOM    363  N   ALA A 372      20.437 -12.106  -6.971  1.00 10.00      A    N  
ATOM    364  HN  ALA A 372      21.016 -12.791  -6.581  1.00 10.00      A    H  
ATOM    365  CA  ALA A 372      19.234 -12.518  -7.681  1.00 10.00      A    C  
ATOM    366  CB  ALA A 372      19.495 -13.806  -8.449  1.00 10.00      A    C  
ATOM    367  C   ALA A 372      18.073 -12.699  -6.709  1.00 10.00      A    C  
ATOM    368  O   ALA A 372      17.055 -13.303  -7.043  1.00 10.00      A    O  
ATOM    369  N   SER A 373      18.236 -12.171  -5.502  1.00 10.00      A    N  
ATOM    370  HN  SER A 373      19.076 -11.710  -5.290  1.00 10.00      A    H  
ATOM    371  CA  SER A 373      17.205 -12.267  -4.480  1.00 10.00      A    C  
ATOM    372  CB  SER A 373      17.843 -12.292  -3.090  1.00 10.00      A    C  
ATOM    373  OG  SER A 373      18.876 -13.263  -3.028  1.00 10.00      A    O  
ATOM    374  HG  SER A 373      18.717 -13.936  -3.693  1.00 10.00      A    H  
ATOM    375  C   SER A 373      16.205 -11.116  -4.587  1.00 10.00      A    C  
ATOM    376  O   SER A 373      15.279 -11.013  -3.785  1.00 10.00      A    O  
ATOM    377  N   PHE A 374      16.395 -10.258  -5.581  1.00 10.00      A    N  
ATOM    378  HN  PHE A 374      17.139 -10.402  -6.202  1.00 10.00      A    H  
ATOM    379  CA  PHE A 374      15.505  -9.122  -5.790  1.00 10.00      A    C  
ATOM    380  CB  PHE A 374      16.249  -7.794  -5.622  1.00 10.00      A    C  
ATOM    381  CG  PHE A 374      17.062  -7.686  -4.366  1.00 10.00      A    C  
ATOM    382  CD1 PHE A 374      16.455  -7.712  -3.121  1.00 10.00      A    C  
ATOM    383  CD2 PHE A 374      18.438  -7.553  -4.433  1.00 10.00      A    C  
ATOM    384  CE1 PHE A 374      17.207  -7.609  -1.965  1.00 10.00      A    C  
ATOM    385  CE2 PHE A 374      19.196  -7.449  -3.284  1.00 10.00      A    C  
ATOM    386  CZ  PHE A 374      18.580  -7.477  -2.048  1.00 10.00      A    C  
ATOM    387  C   PHE A 374      14.899  -9.190  -7.181  1.00 10.00      A    C  
ATOM    388  O   PHE A 374      15.558  -9.611  -8.132  1.00 10.00      A    O  
ATOM    389  N   SER A 375      13.649  -8.774  -7.301  1.00 10.00      A    N  
ATOM    390  HN  SER A 375      13.168  -8.449  -6.508  1.00 10.00      A    H  
ATOM    391  CA  SER A 375      12.968  -8.798  -8.582  1.00 10.00      A    C  
ATOM    392  CB  SER A 375      11.485  -9.106  -8.380  1.00 10.00      A    C  
ATOM    393  OG  SER A 375      11.140  -9.043  -7.003  1.00 10.00      A    O  
ATOM    394  HG  SER A 375      10.185  -9.013  -6.917  1.00 10.00      A    H  
ATOM    395  C   SER A 375      13.146  -7.487  -9.344  1.00 10.00      A    C  
ATOM    396  O   SER A 375      13.004  -7.450 -10.565  1.00 10.00      A    O  
ATOM    397  N   THR A 376      13.459  -6.411  -8.628  1.00 10.00      A    N  
ATOM    398  HN  THR A 376      13.571  -6.489  -7.657  1.00 10.00      A    H  
ATOM    399  CA  THR A 376      13.642  -5.119  -9.270  1.00 10.00      A    C  
ATOM    400  CB  THR A 376      12.291  -4.441  -9.606  1.00 10.00      A    C  
ATOM    401  OG1 THR A 376      12.511  -3.176 -10.246  1.00 10.00      A    O  
ATOM    402  HG1 THR A 376      12.163  -2.474  -9.690  1.00 10.00      A    H  
ATOM    403  CG2 THR A 376      11.445  -4.239  -8.357  1.00 10.00      A    C  
ATOM    404  C   THR A 376      14.535  -4.180  -8.454  1.00 10.00      A    C  
ATOM    405  O   THR A 376      14.434  -4.106  -7.226  1.00 10.00      A    O  
ATOM    406  N   PHE A 377      15.421  -3.485  -9.161  1.00 10.00      A    N  
ATOM    407  HN  PHE A 377      15.453  -3.617 -10.131  1.00 10.00      A    H  
ATOM    408  CA  PHE A 377      16.342  -2.531  -8.558  1.00 10.00      A    C  
ATOM    409  CB  PHE A 377      17.749  -3.134  -8.488  1.00 10.00      A    C  
ATOM    410  CG  PHE A 377      18.709  -2.380  -7.610  1.00 10.00      A    C  
ATOM    411  CD1 PHE A 377      18.829  -2.696  -6.268  1.00 10.00      A    C  
ATOM    412  CD2 PHE A 377      19.499  -1.365  -8.127  1.00 10.00      A    C  
ATOM    413  CE1 PHE A 377      19.715  -2.016  -5.455  1.00 10.00      A    C  
ATOM    414  CE2 PHE A 377      20.388  -0.679  -7.320  1.00 10.00      A    C  
ATOM    415  CZ  PHE A 377      20.496  -1.005  -5.982  1.00 10.00      A    C  
ATOM    416  C   PHE A 377      16.357  -1.271  -9.417  1.00 10.00      A    C  
ATOM    417  O   PHE A 377      17.089  -1.189 -10.402  1.00 10.00      A    O  
ATOM    418  N   LYS A 378      15.538  -0.296  -9.055  1.00 10.00      A    N  
ATOM    419  HN  LYS A 378      14.984  -0.403  -8.250  1.00 10.00      A    H  
ATOM    420  CA  LYS A 378      15.449   0.933  -9.827  1.00 10.00      A    C  
ATOM    421  CB  LYS A 378      14.022   1.116 -10.351  1.00 10.00      A    C  
ATOM    422  CG  LYS A 378      13.935   1.604 -11.788  1.00 10.00      A    C  
ATOM    423  CD  LYS A 378      12.554   1.335 -12.366  1.00 10.00      A    C  
ATOM    424  CE  LYS A 378      12.391   1.947 -13.749  1.00 10.00      A    C  
ATOM    425  NZ  LYS A 378      12.314   3.433 -13.694  1.00 10.00      A    N  
ATOM    426  HZ1 LYS A 378      11.759   3.733 -12.860  1.00 10.00      A    H  
ATOM    427  HZ2 LYS A 378      11.855   3.799 -14.551  1.00 10.00      A    H  
ATOM    428  HZ3 LYS A 378      13.268   3.839 -13.625  1.00 10.00      A    H  
ATOM    429  C   LYS A 378      15.876   2.153  -9.021  1.00 10.00      A    C  
ATOM    430  O   LYS A 378      15.311   2.445  -7.968  1.00 10.00      A    O  
ATOM    431  N   CYS A 379      16.872   2.859  -9.528  1.00 10.00      A    N  
ATOM    432  HN  CYS A 379      17.287   2.565 -10.364  1.00 10.00      A    H  
ATOM    433  CA  CYS A 379      17.371   4.063  -8.883  1.00 10.00      A    C  
ATOM    434  C   CYS A 379      16.949   5.283  -9.691  1.00 10.00      A    C  
ATOM    435  O   CYS A 379      16.698   5.175 -10.893  1.00 10.00      A    O  
ATOM    436  CB  CYS A 379      18.894   4.012  -8.764  1.00 10.00      A    C  
ATOM    437  SG  CYS A 379      19.521   2.624  -7.763  1.00 10.00      A    S  
ATOM    438  N   TYR A 380      16.841   6.430  -9.033  1.00 10.00      A    N  
ATOM    439  HN  TYR A 380      17.032   6.451  -8.068  1.00 10.00      A    H  
ATOM    440  CA  TYR A 380      16.440   7.660  -9.711  1.00 10.00      A    C  
ATOM    441  CB  TYR A 380      14.987   8.019  -9.368  1.00 10.00      A    C  
ATOM    442  CG  TYR A 380      13.962   7.034  -9.891  1.00 10.00      A    C  
ATOM    443  CD1 TYR A 380      13.457   7.147 -11.180  1.00 10.00      A    C  
ATOM    444  CD2 TYR A 380      13.499   5.992  -9.096  1.00 10.00      A    C  
ATOM    445  CE1 TYR A 380      12.523   6.250 -11.663  1.00 10.00      A    C  
ATOM    446  CE2 TYR A 380      12.565   5.090  -9.571  1.00 10.00      A    C  
ATOM    447  CZ  TYR A 380      12.080   5.224 -10.855  1.00 10.00      A    C  
ATOM    448  OH  TYR A 380      11.150   4.326 -11.338  1.00 10.00      A    O  
ATOM    449  HH  TYR A 380      10.455   4.201 -10.677  1.00 10.00      A    H  
ATOM    450  C   TYR A 380      17.367   8.824  -9.362  1.00 10.00      A    C  
ATOM    451  O   TYR A 380      17.804   9.565 -10.237  1.00 10.00      A    O  
ATOM    452  N   GLY A 381      17.657   8.975  -8.078  1.00 10.00      A    N  
ATOM    453  HN  GLY A 381      17.261   8.356  -7.422  1.00 10.00      A    H  
ATOM    454  CA  GLY A 381      18.517  10.050  -7.619  1.00 10.00      A    C  
ATOM    455  C   GLY A 381      19.964   9.872  -8.024  1.00 10.00      A    C  
ATOM    456  O   GLY A 381      20.658  10.847  -8.306  1.00 10.00      A    O  
ATOM    457  N   VAL A 382      20.426   8.630  -8.046  1.00 10.00      A    N  
ATOM    458  HN  VAL A 382      19.825   7.893  -7.818  1.00 10.00      A    H  
ATOM    459  CA  VAL A 382      21.803   8.332  -8.424  1.00 10.00      A    C  
ATOM    460  CB  VAL A 382      22.703   8.032  -7.203  1.00 10.00      A    C  
ATOM    461  CG1 VAL A 382      23.120   9.320  -6.504  1.00 10.00      A    C  
ATOM    462  CG2 VAL A 382      22.006   7.088  -6.232  1.00 10.00      A    C  
ATOM    463  C   VAL A 382      21.849   7.153  -9.385  1.00 10.00      A    C  
ATOM    464  O   VAL A 382      20.932   6.333  -9.415  1.00 10.00      A    O  
ATOM    465  N   SER A 383      22.914   7.078 -10.170  1.00 10.00      A    N  
ATOM    466  HN  SER A 383      23.606   7.764 -10.099  1.00 10.00      A    H  
ATOM    467  CA  SER A 383      23.081   6.000 -11.130  1.00 10.00      A    C  
ATOM    468  CB  SER A 383      23.994   6.449 -12.278  1.00 10.00      A    C  
ATOM    469  OG  SER A 383      24.093   5.456 -13.283  1.00 10.00      A    O  
ATOM    470  HG  SER A 383      24.488   4.662 -12.911  1.00 10.00      A    H  
ATOM    471  C   SER A 383      23.651   4.754 -10.450  1.00 10.00      A    C  
ATOM    472  O   SER A 383      24.583   4.848  -9.646  1.00 10.00      A    O  
ATOM    473  N   PRO A 384      23.093   3.572 -10.766  1.00 10.00      A    N  
ATOM    474  CA  PRO A 384      23.544   2.300 -10.189  1.00 10.00      A    C  
ATOM    475  CB  PRO A 384      22.650   1.254 -10.865  1.00 10.00      A    C  
ATOM    476  CG  PRO A 384      21.472   2.016 -11.364  1.00 10.00      A    C  
ATOM    477  CD  PRO A 384      21.980   3.384 -11.710  1.00 10.00      A    C  
ATOM    478  C   PRO A 384      25.007   2.021 -10.519  1.00 10.00      A    C  
ATOM    479  O   PRO A 384      25.530   2.516 -11.518  1.00 10.00      A    O  
ATOM    480  N   THR A 385      25.660   1.248  -9.655  1.00 10.00      A    N  
ATOM    481  HN  THR A 385      25.182   0.909  -8.873  1.00 10.00      A    H  
ATOM    482  CA  THR A 385      27.065   0.880  -9.830  1.00 10.00      A    C  
ATOM    483  CB  THR A 385      27.321   0.258 -11.225  1.00 10.00      A    C  
ATOM    484  OG1 THR A 385      26.181  -0.533 -11.605  1.00 10.00      A    O  
ATOM    485  HG1 THR A 385      26.139  -0.595 -12.564  1.00 10.00      A    H  
ATOM    486  CG2 THR A 385      28.556  -0.634 -11.212  1.00 10.00      A    C  
ATOM    487  C   THR A 385      28.002   2.073  -9.577  1.00 10.00      A    C  
ATOM    488  O   THR A 385      29.223   1.951  -9.639  1.00 10.00      A    O  
ATOM    489  N   LYS A 386      27.418   3.227  -9.277  1.00 10.00      A    N  
ATOM    490  HN  LYS A 386      26.441   3.271  -9.246  1.00 10.00      A    H  
ATOM    491  CA  LYS A 386      28.187   4.435  -9.013  1.00 10.00      A    C  
ATOM    492  CB  LYS A 386      28.137   5.368 -10.222  1.00 10.00      A    C  
ATOM    493  CG  LYS A 386      28.992   4.920 -11.398  1.00 10.00      A    C  
ATOM    494  CD  LYS A 386      29.056   5.995 -12.472  1.00 10.00      A    C  
ATOM    495  CE  LYS A 386      29.554   7.319 -11.908  1.00 10.00      A    C  
ATOM    496  NZ  LYS A 386      30.895   7.189 -11.272  1.00 10.00      A    N  
ATOM    497  HZ1 LYS A 386      31.606   6.934 -11.985  1.00 10.00      A    H  
ATOM    498  HZ2 LYS A 386      30.872   6.451 -10.540  1.00 10.00      A    H  
ATOM    499  HZ3 LYS A 386      31.171   8.089 -10.828  1.00 10.00      A    H  
ATOM    500  C   LYS A 386      27.655   5.156  -7.780  1.00 10.00      A    C  
ATOM    501  O   LYS A 386      27.700   6.379  -7.693  1.00 10.00      A    O  
ATOM    502  N   LEU A 387      27.165   4.384  -6.824  1.00 10.00      A    N  
ATOM    503  HN  LEU A 387      27.188   3.412  -6.939  1.00 10.00      A    H  
ATOM    504  CA  LEU A 387      26.616   4.942  -5.594  1.00 10.00      A    C  
ATOM    505  CB  LEU A 387      25.202   4.397  -5.316  1.00 10.00      A    C  
ATOM    506  CG  LEU A 387      25.040   2.871  -5.232  1.00 10.00      A    C  
ATOM    507  CD1 LEU A 387      23.822   2.511  -4.394  1.00 10.00      A    C  
ATOM    508  CD2 LEU A 387      24.922   2.258  -6.619  1.00 10.00      A    C  
ATOM    509  C   LEU A 387      27.557   4.690  -4.418  1.00 10.00      A    C  
ATOM    510  O   LEU A 387      27.135   4.253  -3.347  1.00 10.00      A    O  
ATOM    511  N   ASN A 388      28.834   4.982  -4.633  1.00 10.00      A    N  
ATOM    512  HN  ASN A 388      29.098   5.344  -5.504  1.00 10.00      A    H  
ATOM    513  CA  ASN A 388      29.856   4.779  -3.611  1.00 10.00      A    C  
ATOM    514  CB  ASN A 388      30.876   3.749  -4.099  1.00 10.00      A    C  
ATOM    515  CG  ASN A 388      30.319   2.345  -4.129  1.00 10.00      A    C  
ATOM    516  OD1 ASN A 388      29.600   1.965  -5.053  1.00 10.00      A    O  
ATOM    517  ND2 ASN A 388      30.661   1.562  -3.126  1.00 10.00      A    N  
ATOM    518 HD21 ASN A 388      31.248   1.927  -2.435  1.00 10.00      A    H  
ATOM    519 HD22 ASN A 388      30.293   0.653  -3.103  1.00 10.00      A    H  
ATOM    520  C   ASN A 388      30.570   6.082  -3.297  1.00 10.00      A    C  
ATOM    521  O   ASN A 388      31.522   6.114  -2.515  1.00 10.00      A    O  
ATOM    522  N   ASP A 389      30.101   7.155  -3.913  1.00 10.00      A    N  
ATOM    523  HN  ASP A 389      29.338   7.061  -4.515  1.00 10.00      A    H  
ATOM    524  CA  ASP A 389      30.691   8.468  -3.718  1.00 10.00      A    C  
ATOM    525  CB  ASP A 389      30.387   9.378  -4.915  1.00 10.00      A    C  
ATOM    526  CG  ASP A 389      31.246   9.064  -6.129  1.00 10.00      A    C  
ATOM    527  OD1 ASP A 389      32.417   9.490  -6.151  1.00 10.00      A    O  
ATOM    528  OD2 ASP A 389      30.746   8.399  -7.068  1.00 10.00      A    O  
ATOM    529  C   ASP A 389      30.223   9.104  -2.405  1.00 10.00      A    C  
ATOM    530  O   ASP A 389      30.027   8.416  -1.400  1.00 10.00      A    O  
ATOM    531  N   LEU A 390      30.033  10.417  -2.410  1.00 10.00      A    N  
ATOM    532  HN  LEU A 390      30.164  10.917  -3.243  1.00 10.00      A    H  
ATOM    533  CA  LEU A 390      29.609  11.126  -1.211  1.00 10.00      A    C  
ATOM    534  CB  LEU A 390      29.960  12.617  -1.292  1.00 10.00      A    C  
ATOM    535  CG  LEU A 390      31.414  12.995  -0.975  1.00 10.00      A    C  
ATOM    536  CD1 LEU A 390      31.914  12.252   0.256  1.00 10.00      A    C  
ATOM    537  CD2 LEU A 390      32.324  12.750  -2.173  1.00 10.00      A    C  
ATOM    538  C   LEU A 390      28.120  10.942  -0.936  1.00 10.00      A    C  
ATOM    539  O   LEU A 390      27.290  11.724  -1.399  1.00 10.00      A    O  
ATOM    540  N   CYS A 391      27.782   9.903  -0.182  1.00 10.00      A    N  
ATOM    541  HN  CYS A 391      28.482   9.294   0.141  1.00 10.00      A    H  
ATOM    542  CA  CYS A 391      26.387   9.623   0.145  1.00 10.00      A    C  
ATOM    543  CB  CYS A 391      25.842   8.510  -0.760  1.00 10.00      A    C  
ATOM    544  SG  CYS A 391      26.062   8.819  -2.529  1.00 10.00      A    S  
ATOM    545  HG  CYS A 391      26.077  10.136  -2.711  1.00 10.00      A    H  
ATOM    546  C   CYS A 391      26.221   9.249   1.618  1.00 10.00      A    C  
ATOM    547  O   CYS A 391      25.442   8.360   1.965  1.00 10.00      A    O  
ATOM    548  N   PHE A 392      26.947   9.943   2.489  1.00 10.00      A    N  
ATOM    549  HN  PHE A 392      27.537  10.652   2.163  1.00 10.00      A    H  
ATOM    550  CA  PHE A 392      26.878   9.680   3.920  1.00 10.00      A    C  
ATOM    551  CB  PHE A 392      28.220   9.138   4.434  1.00 10.00      A    C  
ATOM    552  CG  PHE A 392      28.742   7.958   3.660  1.00 10.00      A    C  
ATOM    553  CD1 PHE A 392      28.059   6.754   3.664  1.00 10.00      A    C  
ATOM    554  CD2 PHE A 392      29.913   8.055   2.926  1.00 10.00      A    C  
ATOM    555  CE1 PHE A 392      28.532   5.669   2.952  1.00 10.00      A    C  
ATOM    556  CE2 PHE A 392      30.394   6.975   2.211  1.00 10.00      A    C  
ATOM    557  CZ  PHE A 392      29.702   5.779   2.224  1.00 10.00      A    C  
ATOM    558  C   PHE A 392      26.492  10.945   4.684  1.00 10.00      A    C  
ATOM    559  O   PHE A 392      27.351  11.743   5.050  1.00 10.00      A    O  
ATOM    560  N   THR A 393      25.190  11.127   4.897  1.00 10.00      A    N  
ATOM    561  HN  THR A 393      24.553  10.464   4.559  1.00 10.00      A    H  
ATOM    562  CA  THR A 393      24.677  12.289   5.615  1.00 10.00      A    C  
ATOM    563  CB  THR A 393      24.792  13.593   4.781  1.00 10.00      A    C  
ATOM    564  OG1 THR A 393      24.119  14.676   5.443  1.00 10.00      A    O  
ATOM    565  HG1 THR A 393      23.161  14.564   5.345  1.00 10.00      A    H  
ATOM    566  CG2 THR A 393      24.216  13.412   3.381  1.00 10.00      A    C  
ATOM    567  C   THR A 393      23.232  12.047   6.058  1.00 10.00      A    C  
ATOM    568  O   THR A 393      22.298  12.672   5.559  1.00 10.00      A    O  
ATOM    569  N   ASN A 394      23.068  11.123   7.004  1.00 10.00      A    N  
ATOM    570  HN  ASN A 394      23.861  10.676   7.362  1.00 10.00      A    H  
ATOM    571  CA  ASN A 394      21.750  10.761   7.544  1.00 10.00      A    C  
ATOM    572  CB  ASN A 394      21.099  11.921   8.310  1.00 10.00      A    C  
ATOM    573  CG  ASN A 394      21.916  12.381   9.500  1.00 10.00      A    C  
ATOM    574  OD1 ASN A 394      21.891  11.763  10.566  1.00 10.00      A    O  
ATOM    575  ND2 ASN A 394      22.634  13.480   9.333  1.00 10.00      A    N  
ATOM    576 HD21 ASN A 394      22.596  13.929   8.461  1.00 10.00      A    H  
ATOM    577 HD22 ASN A 394      23.172  13.799  10.084  1.00 10.00      A    H  
ATOM    578  C   ASN A 394      20.797  10.232   6.471  1.00 10.00      A    C  
ATOM    579  O   ASN A 394      19.884  10.929   6.040  1.00 10.00      A    O  
ATOM    580  N   VAL A 395      21.008   8.995   6.050  1.00 10.00      A    N  
ATOM    581  HN  VAL A 395      21.739   8.471   6.438  1.00 10.00      A    H  
ATOM    582  CA  VAL A 395      20.154   8.392   5.035  1.00 10.00      A    C  
ATOM    583  CB  VAL A 395      20.938   7.483   4.068  1.00 10.00      A    C  
ATOM    584  CG1 VAL A 395      21.854   8.325   3.191  1.00 10.00      A    C  
ATOM    585  CG2 VAL A 395      21.752   6.453   4.831  1.00 10.00      A    C  
ATOM    586  C   VAL A 395      18.991   7.641   5.686  1.00 10.00      A    C  
ATOM    587  O   VAL A 395      19.116   7.136   6.807  1.00 10.00      A    O  
ATOM    588  N   TYR A 396      17.860   7.572   4.996  1.00 10.00      A    N  
ATOM    589  HN  TYR A 396      17.819   7.960   4.093  1.00 10.00      A    H  
ATOM    590  CA  TYR A 396      16.679   6.918   5.549  1.00 10.00      A    C  
ATOM    591  CB  TYR A 396      15.489   7.881   5.562  1.00 10.00      A    C  
ATOM    592  CG  TYR A 396      15.712   9.141   6.368  1.00 10.00      A    C  
ATOM    593  CD1 TYR A 396      16.470  10.186   5.858  1.00 10.00      A    C  
ATOM    594  CD2 TYR A 396      15.161   9.289   7.634  1.00 10.00      A    C  
ATOM    595  CE1 TYR A 396      16.675  11.342   6.583  1.00 10.00      A    C  
ATOM    596  CE2 TYR A 396      15.361  10.442   8.368  1.00 10.00      A    C  
ATOM    597  CZ  TYR A 396      16.119  11.465   7.837  1.00 10.00      A    C  
ATOM    598  OH  TYR A 396      16.314  12.618   8.559  1.00 10.00      A    O  
ATOM    599  HH  TYR A 396      16.276  13.376   7.961  1.00 10.00      A    H  
ATOM    600  C   TYR A 396      16.302   5.652   4.795  1.00 10.00      A    C  
ATOM    601  O   TYR A 396      16.236   5.644   3.563  1.00 10.00      A    O  
ATOM    602  N   ALA A 397      16.050   4.590   5.550  1.00 10.00      A    N  
ATOM    603  HN  ALA A 397      16.137   4.667   6.526  1.00 10.00      A    H  
ATOM    604  CA  ALA A 397      15.656   3.311   4.986  1.00 10.00      A    C  
ATOM    605  CB  ALA A 397      16.635   2.226   5.410  1.00 10.00      A    C  
ATOM    606  C   ALA A 397      14.245   2.955   5.440  1.00 10.00      A    C  
ATOM    607  O   ALA A 397      13.985   2.816   6.639  1.00 10.00      A    O  
ATOM    608  N   ASP A 398      13.340   2.827   4.485  1.00 10.00      A    N  
ATOM    609  HN  ASP A 398      13.612   2.954   3.548  1.00 10.00      A    H  
ATOM    610  CA  ASP A 398      11.956   2.489   4.779  1.00 10.00      A    C  
ATOM    611  CB  ASP A 398      11.022   3.529   4.171  1.00 10.00      A    C  
ATOM    612  CG  ASP A 398       9.752   3.706   4.970  1.00 10.00      A    C  
ATOM    613  OD1 ASP A 398       9.343   2.754   5.671  1.00 10.00      A    O  
ATOM    614  OD2 ASP A 398       9.170   4.807   4.906  1.00 10.00      A    O  
ATOM    615  C   ASP A 398      11.630   1.118   4.210  1.00 10.00      A    C  
ATOM    616  O   ASP A 398      12.318   0.643   3.306  1.00 10.00      A    O  
ATOM    617  N   SER A 399      10.575   0.492   4.714  1.00 10.00      A    N  
ATOM    618  HN  SER A 399      10.026   0.945   5.399  1.00 10.00      A    H  
ATOM    619  CA  SER A 399      10.190  -0.832   4.246  1.00 10.00      A    C  
ATOM    620  CB  SER A 399      11.159  -1.882   4.791  1.00 10.00      A    C  
ATOM    621  OG  SER A 399      11.527  -1.574   6.125  1.00 10.00      A    O  
ATOM    622  HG  SER A 399      11.461  -0.622   6.259  1.00 10.00      A    H  
ATOM    623  C   SER A 399       8.757  -1.188   4.636  1.00 10.00      A    C  
ATOM    624  O   SER A 399       8.308  -0.881   5.744  1.00 10.00      A    O  
ATOM    625  N   PHE A 400       8.050  -1.836   3.711  1.00 10.00      A    N  
ATOM    626  HN  PHE A 400       8.472  -2.031   2.844  1.00 10.00      A    H  
ATOM    627  CA  PHE A 400       6.672  -2.265   3.931  1.00 10.00      A    C  
ATOM    628  CB  PHE A 400       5.692  -1.082   3.877  1.00 10.00      A    C  
ATOM    629  CG  PHE A 400       5.840  -0.184   2.680  1.00 10.00      A    C  
ATOM    630  CD1 PHE A 400       6.764   0.849   2.679  1.00 10.00      A    C  
ATOM    631  CD2 PHE A 400       5.047  -0.366   1.560  1.00 10.00      A    C  
ATOM    632  CE1 PHE A 400       6.896   1.678   1.583  1.00 10.00      A    C  
ATOM    633  CE2 PHE A 400       5.172   0.461   0.460  1.00 10.00      A    C  
ATOM    634  CZ  PHE A 400       6.099   1.484   0.471  1.00 10.00      A    C  
ATOM    635  C   PHE A 400       6.289  -3.352   2.924  1.00 10.00      A    C  
ATOM    636  O   PHE A 400       7.100  -3.720   2.069  1.00 10.00      A    O  
ATOM    637  N   VAL A 401       5.073  -3.877   3.032  1.00 10.00      A    N  
ATOM    638  HN  VAL A 401       4.470  -3.553   3.736  1.00 10.00      A    H  
ATOM    639  CA  VAL A 401       4.611  -4.925   2.123  1.00 10.00      A    C  
ATOM    640  CB  VAL A 401       4.275  -6.240   2.867  1.00 10.00      A    C  
ATOM    641  CG1 VAL A 401       5.514  -6.819   3.533  1.00 10.00      A    C  
ATOM    642  CG2 VAL A 401       3.166  -6.028   3.887  1.00 10.00      A    C  
ATOM    643  C   VAL A 401       3.393  -4.474   1.315  1.00 10.00      A    C  
ATOM    644  O   VAL A 401       2.541  -3.747   1.821  1.00 10.00      A    O  
ATOM    645  N   ILE A 402       3.328  -4.909   0.059  1.00 10.00      A    N  
ATOM    646  HN  ILE A 402       4.049  -5.485  -0.282  1.00 10.00      A    H  
ATOM    647  CA  ILE A 402       2.219  -4.565  -0.836  1.00 10.00      A    C  
ATOM    648  CB  ILE A 402       2.553  -3.344  -1.721  1.00 10.00      A    C  
ATOM    649  CG1 ILE A 402       3.998  -3.412  -2.221  1.00 10.00      A    C  
ATOM    650  CG2 ILE A 402       2.285  -2.041  -0.987  1.00 10.00      A    C  
ATOM    651  CD1 ILE A 402       4.335  -2.360  -3.253  1.00 10.00      A    C  
ATOM    652  C   ILE A 402       1.902  -5.738  -1.757  1.00 10.00      A    C  
ATOM    653  O   ILE A 402       2.433  -6.836  -1.578  1.00 10.00      A    O  
ATOM    654  N   ARG A 403       1.033  -5.508  -2.739  1.00 10.00      A    N  
ATOM    655  HN  ARG A 403       0.622  -4.618  -2.819  1.00 10.00      A    H  
ATOM    656  CA  ARG A 403       0.673  -6.547  -3.697  1.00 10.00      A    C  
ATOM    657  CB  ARG A 403      -0.777  -6.385  -4.167  1.00 10.00      A    C  
ATOM    658  CG  ARG A 403      -1.483  -7.703  -4.458  1.00 10.00      A    C  
ATOM    659  CD  ARG A 403      -2.704  -7.509  -5.344  1.00 10.00      A    C  
ATOM    660  NE  ARG A 403      -3.728  -6.671  -4.719  1.00 10.00      A    N  
ATOM    661  HE  ARG A 403      -4.012  -6.911  -3.811  1.00 10.00      A    H  
ATOM    662  CZ  ARG A 403      -4.284  -5.611  -5.312  1.00 10.00      A    C  
ATOM    663  NH1 ARG A 403      -3.916  -5.260  -6.539  1.00 10.00      A    N  
ATOM    664 HH11 ARG A 403      -4.346  -4.436  -7.004  1.00 10.00      A    H  
ATOM    665 HH12 ARG A 403      -3.175  -5.810  -7.054  1.00 10.00      A    H  
ATOM    666  NH2 ARG A 403      -5.211  -4.902  -4.677  1.00 10.00      A    N  
ATOM    667 HH21 ARG A 403      -5.508  -5.165  -3.714  1.00 10.00      A    H  
ATOM    668 HH22 ARG A 403      -5.638  -4.074  -5.138  1.00 10.00      A    H  
ATOM    669  C   ARG A 403       1.629  -6.509  -4.890  1.00 10.00      A    C  
ATOM    670  O   ARG A 403       2.318  -5.511  -5.108  1.00 10.00      A    O  
ATOM    671  N   GLY A 404       1.661  -7.594  -5.655  1.00 10.00      A    N  
ATOM    672  HN  GLY A 404       1.088  -8.354  -5.425  1.00 10.00      A    H  
ATOM    673  CA  GLY A 404       2.540  -7.688  -6.808  1.00 10.00      A    C  
ATOM    674  C   GLY A 404       2.313  -6.606  -7.847  1.00 10.00      A    C  
ATOM    675  O   GLY A 404       3.256  -5.948  -8.274  1.00 10.00      A    O  
ATOM    676  N   ASP A 405       1.068  -6.415  -8.255  1.00 10.00      A    N  
ATOM    677  HN  ASP A 405       0.347  -6.970  -7.879  1.00 10.00      A    H  
ATOM    678  CA  ASP A 405       0.736  -5.409  -9.262  1.00 10.00      A    C  
ATOM    679  CB  ASP A 405      -0.641  -5.677  -9.873  1.00 10.00      A    C  
ATOM    680  CG  ASP A 405      -1.769  -5.429  -8.894  1.00 10.00      A    C  
ATOM    681  OD1 ASP A 405      -1.951  -6.256  -7.975  1.00 10.00      A    O  
ATOM    682  OD2 ASP A 405      -2.472  -4.408  -9.034  1.00 10.00      A    O  
ATOM    683  C   ASP A 405       0.793  -3.993  -8.696  1.00 10.00      A    C  
ATOM    684  O   ASP A 405       0.854  -3.017  -9.446  1.00 10.00      A    O  
ATOM    685  N   GLU A 406       0.798  -3.879  -7.375  1.00 10.00      A    N  
ATOM    686  HN  GLU A 406       0.765  -4.689  -6.825  1.00 10.00      A    H  
ATOM    687  CA  GLU A 406       0.841  -2.577  -6.724  1.00 10.00      A    C  
ATOM    688  CB  GLU A 406       0.147  -2.615  -5.362  1.00 10.00      A    C  
ATOM    689  CG  GLU A 406      -1.352  -2.863  -5.449  1.00 10.00      A    C  
ATOM    690  CD  GLU A 406      -2.045  -2.786  -4.103  1.00 10.00      A    C  
ATOM    691  OE1 GLU A 406      -1.488  -3.308  -3.114  1.00 10.00      A    O  
ATOM    692  OE2 GLU A 406      -3.156  -2.213  -4.038  1.00 10.00      A    O  
ATOM    693  C   GLU A 406       2.265  -2.034  -6.605  1.00 10.00      A    C  
ATOM    694  O   GLU A 406       2.465  -0.888  -6.203  1.00 10.00      A    O  
ATOM    695  N   VAL A 407       3.257  -2.841  -6.982  1.00 10.00      A    N  
ATOM    696  HN  VAL A 407       3.047  -3.746  -7.300  1.00 10.00      A    H  
ATOM    697  CA  VAL A 407       4.655  -2.407  -6.912  1.00 10.00      A    C  
ATOM    698  CB  VAL A 407       5.664  -3.563  -7.103  1.00 10.00      A    C  
ATOM    699  CG1 VAL A 407       5.415  -4.681  -6.104  1.00 10.00      A    C  
ATOM    700  CG2 VAL A 407       5.655  -4.085  -8.533  1.00 10.00      A    C  
ATOM    701  C   VAL A 407       4.943  -1.305  -7.933  1.00 10.00      A    C  
ATOM    702  O   VAL A 407       5.948  -0.602  -7.843  1.00 10.00      A    O  
ATOM    703  N   ARG A 408       4.047  -1.149  -8.898  1.00 10.00      A    N  
ATOM    704  HN  ARG A 408       3.256  -1.729  -8.913  1.00 10.00      A    H  
ATOM    705  CA  ARG A 408       4.212  -0.133  -9.927  1.00 10.00      A    C  
ATOM    706  CB  ARG A 408       3.695  -0.626 -11.281  1.00 10.00      A    C  
ATOM    707  CG  ARG A 408       2.255  -1.106 -11.263  1.00 10.00      A    C  
ATOM    708  CD  ARG A 408       1.794  -1.550 -12.641  1.00 10.00      A    C  
ATOM    709  NE  ARG A 408       1.584  -0.417 -13.544  1.00 10.00      A    N  
ATOM    710  HE  ARG A 408       2.345  -0.142 -14.102  1.00 10.00      A    H  
ATOM    711  CZ  ARG A 408       0.432   0.249 -13.647  1.00 10.00      A    C  
ATOM    712  NH1 ARG A 408      -0.611  -0.100 -12.897  1.00 10.00      A    N  
ATOM    713 HH11 ARG A 408      -0.532  -0.898 -12.228  1.00 10.00      A    H  
ATOM    714 HH12 ARG A 408      -1.512   0.418 -12.973  1.00 10.00      A    H  
ATOM    715  NH2 ARG A 408       0.324   1.260 -14.504  1.00 10.00      A    N  
ATOM    716 HH21 ARG A 408       1.137   1.534 -15.100  1.00 10.00      A    H  
ATOM    717 HH22 ARG A 408      -0.574   1.783 -14.591  1.00 10.00      A    H  
ATOM    718  C   ARG A 408       3.538   1.177  -9.524  1.00 10.00      A    C  
ATOM    719  O   ARG A 408       3.275   2.037 -10.362  1.00 10.00      A    O  
ATOM    720  N   GLN A 409       3.248   1.314  -8.237  1.00 10.00      A    N  
ATOM    721  HN  GLN A 409       3.459   0.582  -7.616  1.00 10.00      A    H  
ATOM    722  CA  GLN A 409       2.626   2.524  -7.715  1.00 10.00      A    C  
ATOM    723  CB  GLN A 409       1.314   2.202  -6.983  1.00 10.00      A    C  
ATOM    724  CG  GLN A 409       0.252   1.534  -7.847  1.00 10.00      A    C  
ATOM    725  CD  GLN A 409      -1.059   1.303  -7.108  1.00 10.00      A    C  
ATOM    726  OE1 GLN A 409      -1.483   2.116  -6.279  1.00 10.00      A    O  
ATOM    727  NE2 GLN A 409      -1.709   0.186  -7.397  1.00 10.00      A    N  
ATOM    728 HE21 GLN A 409      -1.318  -0.420  -8.061  1.00 10.00      A    H  
ATOM    729 HE22 GLN A 409      -2.548   0.002  -6.926  1.00 10.00      A    H  
ATOM    730  C   GLN A 409       3.599   3.235  -6.775  1.00 10.00      A    C  
ATOM    731  O   GLN A 409       3.206   4.059  -5.958  1.00 10.00      A    O  
ATOM    732  N   ILE A 410       4.878   2.887  -6.898  1.00 10.00      A    N  
ATOM    733  HN  ILE A 410       5.125   2.213  -7.562  1.00 10.00      A    H  
ATOM    734  CA  ILE A 410       5.925   3.483  -6.070  1.00 10.00      A    C  
ATOM    735  CB  ILE A 410       6.728   2.412  -5.297  1.00 10.00      A    C  
ATOM    736  CG1 ILE A 410       5.902   1.143  -5.080  1.00 10.00      A    C  
ATOM    737  CG2 ILE A 410       7.199   2.965  -3.962  1.00 10.00      A    C  
ATOM    738  CD1 ILE A 410       6.691   0.005  -4.468  1.00 10.00      A    C  
ATOM    739  C   ILE A 410       6.894   4.267  -6.947  1.00 10.00      A    C  
ATOM    740  O   ILE A 410       8.000   4.617  -6.530  1.00 10.00      A    O  
ATOM    741  N   ALA A 411       6.470   4.534  -8.169  1.00 10.00      A    N  
ATOM    742  HN  ALA A 411       5.570   4.254  -8.432  1.00 10.00      A    H  
ATOM    743  CA  ALA A 411       7.288   5.265  -9.120  1.00 10.00      A    C  
ATOM    744  CB  ALA A 411       7.234   4.579 -10.482  1.00 10.00      A    C  
ATOM    745  C   ALA A 411       6.801   6.703  -9.237  1.00 10.00      A    C  
ATOM    746  O   ALA A 411       5.662   6.995  -8.868  1.00 10.00      A    O  
ATOM    747  N   PRO A 412       7.674   7.622  -9.711  1.00 10.00      A    N  
ATOM    748  CA  PRO A 412       7.316   9.031  -9.909  1.00 10.00      A    C  
ATOM    749  CB  PRO A 412       8.424   9.526 -10.838  1.00 10.00      A    C  
ATOM    750  CG  PRO A 412       9.612   8.728 -10.429  1.00 10.00      A    C  
ATOM    751  CD  PRO A 412       9.085   7.367 -10.063  1.00 10.00      A    C  
ATOM    752  C   PRO A 412       5.952   9.147 -10.586  1.00 10.00      A    C  
ATOM    753  O   PRO A 412       5.713   8.544 -11.638  1.00 10.00      A    O  
ATOM    754  N   GLY A 413       5.068   9.923  -9.978  1.00 10.00      A    N  
ATOM    755  HN  GLY A 413       5.348  10.435  -9.191  1.00 10.00      A    H  
ATOM    756  CA  GLY A 413       3.724  10.057 -10.493  1.00 10.00      A    C  
ATOM    757  C   GLY A 413       2.912   8.815 -10.177  1.00 10.00      A    C  
ATOM    758  O   GLY A 413       2.556   8.594  -9.019  1.00 10.00      A    O  
ATOM    759  N   GLN A 414       2.651   8.013 -11.215  1.00 10.00      A    N  
ATOM    760  HN  GLN A 414       2.996   8.275 -12.094  1.00 10.00      A    H  
ATOM    761  CA  GLN A 414       1.896   6.749 -11.113  1.00 10.00      A    C  
ATOM    762  CB  GLN A 414       2.848   5.554 -10.951  1.00 10.00      A    C  
ATOM    763  CG  GLN A 414       3.519   5.109 -12.245  1.00 10.00      A    C  
ATOM    764  CD  GLN A 414       2.622   4.239 -13.107  1.00 10.00      A    C  
ATOM    765  OE1 GLN A 414       2.611   4.352 -14.331  1.00 10.00      A    O  
ATOM    766  NE2 GLN A 414       1.887   3.336 -12.477  1.00 10.00      A    N  
ATOM    767 HE21 GLN A 414       1.971   3.273 -11.498  1.00 10.00      A    H  
ATOM    768 HE22 GLN A 414       1.288   2.779 -13.007  1.00 10.00      A    H  
ATOM    769  C   GLN A 414       0.825   6.740 -10.016  1.00 10.00      A    C  
ATOM    770  O   GLN A 414       0.956   6.030  -9.019  1.00 10.00      A    O  
ATOM    771  N   THR A 415      -0.230   7.522 -10.212  1.00 10.00      A    N  
ATOM    772  HN  THR A 415      -0.282   8.063 -11.024  1.00 10.00      A    H  
ATOM    773  CA  THR A 415      -1.315   7.598  -9.242  1.00 10.00      A    C  
ATOM    774  CB  THR A 415      -2.280   8.744  -9.599  1.00 10.00      A    C  
ATOM    775  OG1 THR A 415      -2.498   8.749 -11.019  1.00 10.00      A    O  
ATOM    776  HG1 THR A 415      -3.021   7.980 -11.258  1.00 10.00      A    H  
ATOM    777  CG2 THR A 415      -1.694  10.084  -9.177  1.00 10.00      A    C  
ATOM    778  C   THR A 415      -2.090   6.281  -9.176  1.00 10.00      A    C  
ATOM    779  O   THR A 415      -2.115   5.515 -10.146  1.00 10.00      A    O  
ATOM    780  N   GLY A 416      -2.734   6.028  -8.046  1.00 10.00      A    N  
ATOM    781  HN  GLY A 416      -2.717   6.699  -7.316  1.00 10.00      A    H  
ATOM    782  CA  GLY A 416      -3.484   4.802  -7.888  1.00 10.00      A    C  
ATOM    783  C   GLY A 416      -4.228   4.740  -6.571  1.00 10.00      A    C  
ATOM    784  O   GLY A 416      -5.149   5.519  -6.327  1.00 10.00      A    O  
ATOM    785  N   LYS A 417      -3.836   3.805  -5.718  1.00 10.00      A    N  
ATOM    786  HN  LYS A 417      -3.093   3.209  -5.966  1.00 10.00      A    H  
ATOM    787  CA  LYS A 417      -4.481   3.646  -4.423  1.00 10.00      A    C  
ATOM    788  CB  LYS A 417      -5.159   2.277  -4.306  1.00 10.00      A    C  
ATOM    789  CG  LYS A 417      -6.511   2.184  -5.001  1.00 10.00      A    C  
ATOM    790  CD  LYS A 417      -7.478   3.241  -4.487  1.00 10.00      A    C  
ATOM    791  CE  LYS A 417      -7.859   3.006  -3.034  1.00 10.00      A    C  
ATOM    792  NZ  LYS A 417      -8.621   4.156  -2.482  1.00 10.00      A    N  
ATOM    793  HZ1 LYS A 417      -8.766   4.036  -1.456  1.00 10.00      A    H  
ATOM    794  HZ2 LYS A 417      -9.551   4.223  -2.942  1.00 10.00      A    H  
ATOM    795  HZ3 LYS A 417      -8.102   5.041  -2.645  1.00 10.00      A    H  
ATOM    796  C   LYS A 417      -3.495   3.851  -3.280  1.00 10.00      A    C  
ATOM    797  O   LYS A 417      -3.721   4.672  -2.389  1.00 10.00      A    O  
ATOM    798  N   ILE A 418      -2.396   3.113  -3.316  1.00 10.00      A    N  
ATOM    799  HN  ILE A 418      -2.258   2.487  -4.059  1.00 10.00      A    H  
ATOM    800  CA  ILE A 418      -1.382   3.211  -2.275  1.00 10.00      A    C  
ATOM    801  CB  ILE A 418      -0.562   1.906  -2.155  1.00 10.00      A    C  
ATOM    802  CG1 ILE A 418       0.136   1.588  -3.480  1.00 10.00      A    C  
ATOM    803  CG2 ILE A 418      -1.461   0.750  -1.741  1.00 10.00      A    C  
ATOM    804  CD1 ILE A 418       1.444   0.847  -3.322  1.00 10.00      A    C  
ATOM    805  C   ILE A 418      -0.439   4.381  -2.536  1.00 10.00      A    C  
ATOM    806  O   ILE A 418       0.163   4.916  -1.613  1.00 10.00      A    O  
ATOM    807  N   ALA A 419      -0.331   4.777  -3.794  1.00 10.00      A    N  
ATOM    808  HN  ALA A 419      -0.854   4.322  -4.481  1.00 10.00      A    H  
ATOM    809  CA  ALA A 419       0.547   5.871  -4.187  1.00 10.00      A    C  
ATOM    810  CB  ALA A 419       0.716   5.881  -5.696  1.00 10.00      A    C  
ATOM    811  C   ALA A 419       0.019   7.222  -3.722  1.00 10.00      A    C  
ATOM    812  O   ALA A 419       0.794   8.130  -3.432  1.00 10.00      A    O  
ATOM    813  N   ASP A 420      -1.296   7.343  -3.635  1.00 10.00      A    N  
ATOM    814  HN  ASP A 420      -1.862   6.578  -3.858  1.00 10.00      A    H  
ATOM    815  CA  ASP A 420      -1.916   8.601  -3.238  1.00 10.00      A    C  
ATOM    816  CB  ASP A 420      -3.161   8.876  -4.083  1.00 10.00      A    C  
ATOM    817  CG  ASP A 420      -2.834   9.133  -5.537  1.00 10.00      A    C  
ATOM    818  OD1 ASP A 420      -2.803   8.155  -6.321  1.00 10.00      A    O  
ATOM    819  OD2 ASP A 420      -2.604  10.308  -5.894  1.00 10.00      A    O  
ATOM    820  C   ASP A 420      -2.274   8.664  -1.755  1.00 10.00      A    C  
ATOM    821  O   ASP A 420      -1.673   9.417  -0.991  1.00 10.00      A    O  
ATOM    822  N   TYR A 421      -3.237   7.851  -1.345  1.00 10.00      A    N  
ATOM    823  HN  TYR A 421      -3.639   7.226  -1.982  1.00 10.00      A    H  
ATOM    824  CA  TYR A 421      -3.712   7.872   0.035  1.00 10.00      A    C  
ATOM    825  CB  TYR A 421      -5.219   7.598   0.084  1.00 10.00      A    C  
ATOM    826  CG  TYR A 421      -6.050   8.701  -0.535  1.00 10.00      A    C  
ATOM    827  CD1 TYR A 421      -6.391   8.672  -1.882  1.00 10.00      A    C  
ATOM    828  CD2 TYR A 421      -6.484   9.779   0.225  1.00 10.00      A    C  
ATOM    829  CE1 TYR A 421      -7.139   9.684  -2.452  1.00 10.00      A    C  
ATOM    830  CE2 TYR A 421      -7.235  10.794  -0.336  1.00 10.00      A    C  
ATOM    831  CZ  TYR A 421      -7.558  10.743  -1.676  1.00 10.00      A    C  
ATOM    832  OH  TYR A 421      -8.303  11.755  -2.242  1.00 10.00      A    O  
ATOM    833  HH  TYR A 421      -8.780  11.414  -3.004  1.00 10.00      A    H  
ATOM    834  C   TYR A 421      -2.960   6.939   0.980  1.00 10.00      A    C  
ATOM    835  O   TYR A 421      -3.532   6.473   1.966  1.00 10.00      A    O  
ATOM    836  N   ASN A 422      -1.687   6.675   0.703  1.00 10.00      A    N  
ATOM    837  HN  ASN A 422      -1.269   7.084  -0.085  1.00 10.00      A    H  
ATOM    838  CA  ASN A 422      -0.892   5.805   1.573  1.00 10.00      A    C  
ATOM    839  CB  ASN A 422      -0.982   4.325   1.165  1.00 10.00      A    C  
ATOM    840  CG  ASN A 422      -2.284   3.651   1.585  1.00 10.00      A    C  
ATOM    841  OD1 ASN A 422      -2.394   3.090   2.678  1.00 10.00      A    O  
ATOM    842  ND2 ASN A 422      -3.280   3.691   0.712  1.00 10.00      A    N  
ATOM    843 HD21 ASN A 422      -3.126   4.146  -0.142  1.00 10.00      A    H  
ATOM    844 HD22 ASN A 422      -4.132   3.272   0.959  1.00 10.00      A    H  
ATOM    845  C   ASN A 422       0.565   6.260   1.662  1.00 10.00      A    C  
ATOM    846  O   ASN A 422       0.996   6.783   2.687  1.00 10.00      A    O  
ATOM    847  N   TYR A 423       1.316   6.078   0.582  1.00 10.00      A    N  
ATOM    848  HN  TYR A 423       0.914   5.681  -0.223  1.00 10.00      A    H  
ATOM    849  CA  TYR A 423       2.728   6.451   0.560  1.00 10.00      A    C  
ATOM    850  CB  TYR A 423       3.587   5.192   0.735  1.00 10.00      A    C  
ATOM    851  CG  TYR A 423       5.008   5.432   1.204  1.00 10.00      A    C  
ATOM    852  CD1 TYR A 423       5.270   6.108   2.386  1.00 10.00      A    C  
ATOM    853  CD2 TYR A 423       6.088   4.953   0.474  1.00 10.00      A    C  
ATOM    854  CE1 TYR A 423       6.566   6.302   2.828  1.00 10.00      A    C  
ATOM    855  CE2 TYR A 423       7.387   5.146   0.905  1.00 10.00      A    C  
ATOM    856  CZ  TYR A 423       7.620   5.818   2.083  1.00 10.00      A    C  
ATOM    857  OH  TYR A 423       8.911   5.997   2.523  1.00 10.00      A    O  
ATOM    858  HH  TYR A 423       9.024   5.543   3.378  1.00 10.00      A    H  
ATOM    859  C   TYR A 423       3.089   7.159  -0.745  1.00 10.00      A    C  
ATOM    860  O   TYR A 423       3.500   6.523  -1.716  1.00 10.00      A    O  
ATOM    861  N   LYS A 424       2.921   8.477  -0.770  1.00 10.00      A    N  
ATOM    862  HN  LYS A 424       2.574   8.928   0.027  1.00 10.00      A    H  
ATOM    863  CA  LYS A 424       3.235   9.265  -1.957  1.00 10.00      A    C  
ATOM    864  CB  LYS A 424       2.398  10.552  -2.007  1.00 10.00      A    C  
ATOM    865  CG  LYS A 424       2.740  11.486  -3.167  1.00 10.00      A    C  
ATOM    866  CD  LYS A 424       2.322  10.903  -4.512  1.00 10.00      A    C  
ATOM    867  CE  LYS A 424       2.708  11.824  -5.664  1.00 10.00      A    C  
ATOM    868  NZ  LYS A 424       3.941  11.370  -6.371  1.00 10.00      A    N  
ATOM    869  HZ1 LYS A 424       4.717  11.220  -5.690  1.00 10.00      A    H  
ATOM    870  HZ2 LYS A 424       4.244  12.085  -7.066  1.00 10.00      A    H  
ATOM    871  HZ3 LYS A 424       3.756  10.477  -6.871  1.00 10.00      A    H  
ATOM    872  C   LYS A 424       4.719   9.599  -2.005  1.00 10.00      A    C  
ATOM    873  O   LYS A 424       5.244  10.273  -1.117  1.00 10.00      A    O  
ATOM    874  N   LEU A 425       5.395   9.114  -3.036  1.00 10.00      A    N  
ATOM    875  HN  LEU A 425       4.928   8.565  -3.699  1.00 10.00      A    H  
ATOM    876  CA  LEU A 425       6.818   9.372  -3.199  1.00 10.00      A    C  
ATOM    877  CB  LEU A 425       7.519   8.209  -3.907  1.00 10.00      A    C  
ATOM    878  CG  LEU A 425       8.054   7.103  -2.996  1.00 10.00      A    C  
ATOM    879  CD1 LEU A 425       6.929   6.186  -2.547  1.00 10.00      A    C  
ATOM    880  CD2 LEU A 425       9.160   6.317  -3.683  1.00 10.00      A    C  
ATOM    881  C   LEU A 425       7.054  10.678  -3.944  1.00 10.00      A    C  
ATOM    882  O   LEU A 425       6.279  11.041  -4.838  1.00 10.00      A    O  
ATOM    883  N   PRO A 426       8.109  11.412  -3.558  1.00 10.00      A    N  
ATOM    884  CA  PRO A 426       8.468  12.678  -4.176  1.00 10.00      A    C  
ATOM    885  CB  PRO A 426       9.180  13.408  -3.039  1.00 10.00      A    C  
ATOM    886  CG  PRO A 426       9.838  12.324  -2.249  1.00 10.00      A    C  
ATOM    887  CD  PRO A 426       9.041  11.061  -2.474  1.00 10.00      A    C  
ATOM    888  C   PRO A 426       9.411  12.484  -5.355  1.00 10.00      A    C  
ATOM    889  O   PRO A 426      10.445  11.822  -5.244  1.00 10.00      A    O  
ATOM    890  N   ASP A 427       9.034  13.063  -6.477  1.00 10.00      A    N  
ATOM    891  HN  ASP A 427       8.182  13.549  -6.494  1.00 10.00      A    H  
ATOM    892  CA  ASP A 427       9.802  12.993  -7.707  1.00 10.00      A    C  
ATOM    893  CB  ASP A 427       8.883  13.366  -8.879  1.00 10.00      A    C  
ATOM    894  CG  ASP A 427       7.472  12.807  -8.717  1.00 10.00      A    C  
ATOM    895  OD1 ASP A 427       7.075  11.945  -9.520  1.00 10.00      A    O  
ATOM    896  OD2 ASP A 427       6.752  13.223  -7.772  1.00 10.00      A    O  
ATOM    897  C   ASP A 427      10.997  13.940  -7.631  1.00 10.00      A    C  
ATOM    898  O   ASP A 427      11.206  14.784  -8.503  1.00 10.00      A    O  
ATOM    899  N   ASP A 428      11.778  13.774  -6.574  1.00 10.00      A    N  
ATOM    900  HN  ASP A 428      11.565  13.053  -5.941  1.00 10.00      A    H  
ATOM    901  CA  ASP A 428      12.947  14.600  -6.329  1.00 10.00      A    C  
ATOM    902  CB  ASP A 428      12.705  15.466  -5.084  1.00 10.00      A    C  
ATOM    903  CG  ASP A 428      13.407  16.806  -5.151  1.00 10.00      A    C  
ATOM    904  OD1 ASP A 428      14.645  16.819  -5.136  1.00 10.00      A    O  
ATOM    905  OD2 ASP A 428      12.713  17.843  -5.207  1.00 10.00      A    O  
ATOM    906  C   ASP A 428      14.174  13.703  -6.134  1.00 10.00      A    C  
ATOM    907  O   ASP A 428      14.529  12.925  -7.025  1.00 10.00      A    O  
ATOM    908  N   PHE A 429      14.807  13.787  -4.969  1.00 10.00      A    N  
ATOM    909  HN  PHE A 429      14.495  14.434  -4.300  1.00 10.00      A    H  
ATOM    910  CA  PHE A 429      15.979  12.968  -4.675  1.00 10.00      A    C  
ATOM    911  CB  PHE A 429      16.909  13.669  -3.685  1.00 10.00      A    C  
ATOM    912  CG  PHE A 429      17.281  15.065  -4.100  1.00 10.00      A    C  
ATOM    913  CD1 PHE A 429      18.039  15.289  -5.238  1.00 10.00      A    C  
ATOM    914  CD2 PHE A 429      16.865  16.155  -3.353  1.00 10.00      A    C  
ATOM    915  CE1 PHE A 429      18.372  16.573  -5.623  1.00 10.00      A    C  
ATOM    916  CE2 PHE A 429      17.196  17.442  -3.733  1.00 10.00      A    C  
ATOM    917  CZ  PHE A 429      17.950  17.650  -4.870  1.00 10.00      A    C  
ATOM    918  C   PHE A 429      15.590  11.571  -4.180  1.00 10.00      A    C  
ATOM    919  O   PHE A 429      15.716  11.252  -2.995  1.00 10.00      A    O  
ATOM    920  N   THR A 430      15.105  10.751  -5.101  1.00 10.00      A    N  
ATOM    921  HN  THR A 430      14.998  11.083  -6.021  1.00 10.00      A    H  
ATOM    922  CA  THR A 430      14.695   9.384  -4.796  1.00 10.00      A    C  
ATOM    923  CB  THR A 430      13.489   8.999  -5.668  1.00 10.00      A    C  
ATOM    924  OG1 THR A 430      13.223  10.076  -6.584  1.00 10.00      A    O  
ATOM    925  HG1 THR A 430      13.590   9.867  -7.447  1.00 10.00      A    H  
ATOM    926  CG2 THR A 430      12.262   8.759  -4.800  1.00 10.00      A    C  
ATOM    927  C   THR A 430      15.834   8.411  -5.086  1.00 10.00      A    C  
ATOM    928  O   THR A 430      16.106   8.125  -6.242  1.00 10.00      A    O  
ATOM    929  N   GLY A 431      16.483   7.909  -4.035  1.00 10.00      A    N  
ATOM    930  HN  GLY A 431      16.197   8.166  -3.133  1.00 10.00      A    H  
ATOM    931  CA  GLY A 431      17.605   6.988  -4.197  1.00 10.00      A    C  
ATOM    932  C   GLY A 431      17.307   5.766  -5.052  1.00 10.00      A    C  
ATOM    933  O   GLY A 431      17.413   5.821  -6.279  1.00 10.00      A    O  
ATOM    934  N   CYS A 432      16.947   4.659  -4.411  1.00 10.00      A    N  
ATOM    935  HN  CYS A 432      16.866   4.672  -3.435  1.00 10.00      A    H  
ATOM    936  CA  CYS A 432      16.653   3.425  -5.131  1.00 10.00      A    C  
ATOM    937  C   CYS A 432      15.506   2.662  -4.477  1.00 10.00      A    C  
ATOM    938  O   CYS A 432      15.396   2.617  -3.249  1.00 10.00      A    O  
ATOM    939  CB  CYS A 432      17.892   2.523  -5.196  1.00 10.00      A    C  
ATOM    940  SG  CYS A 432      19.396   3.315  -5.857  1.00 10.00      A    S  
ATOM    941  N   VAL A 433      14.654   2.075  -5.305  1.00 10.00      A    N  
ATOM    942  HN  VAL A 433      14.790   2.169  -6.275  1.00 10.00      A    H  
ATOM    943  CA  VAL A 433      13.521   1.296  -4.827  1.00 10.00      A    C  
ATOM    944  CB  VAL A 433      12.216   1.679  -5.567  1.00 10.00      A    C  
ATOM    945  CG1 VAL A 433      11.015   0.971  -4.950  1.00 10.00      A    C  
ATOM    946  CG2 VAL A 433      12.014   3.189  -5.558  1.00 10.00      A    C  
ATOM    947  C   VAL A 433      13.799  -0.192  -5.031  1.00 10.00      A    C  
ATOM    948  O   VAL A 433      13.853  -0.673  -6.165  1.00 10.00      A    O  
ATOM    949  N   ILE A 434      14.001  -0.905  -3.931  1.00 10.00      A    N  
ATOM    950  HN  ILE A 434      13.946  -0.460  -3.056  1.00 10.00      A    H  
ATOM    951  CA  ILE A 434      14.286  -2.335  -3.978  1.00 10.00      A    C  
ATOM    952  CB  ILE A 434      15.428  -2.719  -3.003  1.00 10.00      A    C  
ATOM    953  CG1 ILE A 434      16.675  -1.860  -3.239  1.00 10.00      A    C  
ATOM    954  CG2 ILE A 434      15.768  -4.198  -3.118  1.00 10.00      A    C  
ATOM    955  CD1 ILE A 434      16.778  -0.664  -2.317  1.00 10.00      A    C  
ATOM    956  C   ILE A 434      13.039  -3.129  -3.605  1.00 10.00      A    C  
ATOM    957  O   ILE A 434      12.370  -2.813  -2.620  1.00 10.00      A    O  
ATOM    958  N   ALA A 435      12.725  -4.153  -4.389  1.00 10.00      A    N  
ATOM    959  HN  ALA A 435      13.294  -4.359  -5.163  1.00 10.00      A    H  
ATOM    960  CA  ALA A 435      11.556  -4.982  -4.124  1.00 10.00      A    C  
ATOM    961  CB  ALA A 435      10.377  -4.523  -4.966  1.00 10.00      A    C  
ATOM    962  C   ALA A 435      11.849  -6.455  -4.383  1.00 10.00      A    C  
ATOM    963  O   ALA A 435      12.597  -6.796  -5.304  1.00 10.00      A    O  
ATOM    964  N   TRP A 436      11.266  -7.318  -3.558  1.00 10.00      A    N  
ATOM    965  HN  TRP A 436      10.702  -6.976  -2.828  1.00 10.00      A    H  
ATOM    966  CA  TRP A 436      11.443  -8.757  -3.694  1.00 10.00      A    C  
ATOM    967  CB  TRP A 436      12.656  -9.267  -2.901  1.00 10.00      A    C  
ATOM    968  CG  TRP A 436      12.798  -8.701  -1.517  1.00 10.00      A    C  
ATOM    969  CD1 TRP A 436      13.126  -7.418  -1.183  1.00 10.00      A    C  
ATOM    970  CD2 TRP A 436      12.646  -9.408  -0.280  1.00 10.00      A    C  
ATOM    971  NE1 TRP A 436      13.171  -7.278   0.181  1.00 10.00      A    N  
ATOM    972  HE1 TRP A 436      13.379  -6.450   0.661  1.00 10.00      A    H  
ATOM    973  CE2 TRP A 436      12.880  -8.485   0.760  1.00 10.00      A    C  
ATOM    974  CE3 TRP A 436      12.323 -10.728   0.052  1.00 10.00      A    C  
ATOM    975  CZ2 TRP A 436      12.811  -8.842   2.104  1.00 10.00      A    C  
ATOM    976  CZ3 TRP A 436      12.256 -11.080   1.387  1.00 10.00      A    C  
ATOM    977  CH2 TRP A 436      12.495 -10.140   2.397  1.00 10.00      A    C  
ATOM    978  C   TRP A 436      10.170  -9.514  -3.321  1.00 10.00      A    C  
ATOM    979  O   TRP A 436       9.290  -8.975  -2.643  1.00 10.00      A    O  
ATOM    980  N   ASN A 437      10.075 -10.754  -3.787  1.00 10.00      A    N  
ATOM    981  HN  ASN A 437      10.818 -11.117  -4.312  1.00 10.00      A    H  
ATOM    982  CA  ASN A 437       8.913 -11.604  -3.527  1.00 10.00      A    C  
ATOM    983  CB  ASN A 437       8.891 -12.766  -4.527  1.00 10.00      A    C  
ATOM    984  CG  ASN A 437       7.690 -13.680  -4.358  1.00 10.00      A    C  
ATOM    985  OD1 ASN A 437       7.697 -14.598  -3.536  1.00 10.00      A    O  
ATOM    986  ND2 ASN A 437       6.655 -13.441  -5.145  1.00 10.00      A    N  
ATOM    987 HD21 ASN A 437       6.718 -12.700  -5.781  1.00 10.00      A    H  
ATOM    988 HD22 ASN A 437       5.868 -14.031  -5.071  1.00 10.00      A    H  
ATOM    989  C   ASN A 437       8.946 -12.157  -2.106  1.00 10.00      A    C  
ATOM    990  O   ASN A 437      10.013 -12.482  -1.584  1.00 10.00      A    O  
ATOM    991  N   SER A 438       7.778 -12.271  -1.483  1.00 10.00      A    N  
ATOM    992  HN  SER A 438       6.952 -11.992  -1.940  1.00 10.00      A    H  
ATOM    993  CA  SER A 438       7.699 -12.796  -0.132  1.00 10.00      A    C  
ATOM    994  CB  SER A 438       7.608 -11.671   0.896  1.00 10.00      A    C  
ATOM    995  OG  SER A 438       7.939 -12.146   2.191  1.00 10.00      A    O  
ATOM    996  HG  SER A 438       7.133 -12.188   2.737  1.00 10.00      A    H  
ATOM    997  C   SER A 438       6.539 -13.772   0.034  1.00 10.00      A    C  
ATOM    998  O   SER A 438       5.675 -13.593   0.889  1.00 10.00      A    O  
ATOM    999  N   ASN A 439       6.523 -14.809  -0.784  1.00 10.00      A    N  
ATOM   1000  HN  ASN A 439       7.224 -14.898  -1.466  1.00 10.00      A    H  
ATOM   1001  CA  ASN A 439       5.477 -15.820  -0.701  1.00 10.00      A    C  
ATOM   1002  CB  ASN A 439       5.058 -16.280  -2.100  1.00 10.00      A    C  
ATOM   1003  CG  ASN A 439       3.617 -16.751  -2.149  1.00 10.00      A    C  
ATOM   1004  OD1 ASN A 439       2.741 -16.177  -1.503  1.00 10.00      A    O  
ATOM   1005  ND2 ASN A 439       3.362 -17.803  -2.910  1.00 10.00      A    N  
ATOM   1006 HD21 ASN A 439       4.106 -18.214  -3.396  1.00 10.00      A    H  
ATOM   1007 HD22 ASN A 439       2.441 -18.130  -2.949  1.00 10.00      A    H  
ATOM   1008  C   ASN A 439       5.990 -17.002   0.115  1.00 10.00      A    C  
ATOM   1009  O   ASN A 439       5.644 -18.152  -0.140  1.00 10.00      A    O  
ATOM   1010  N   ASN A 440       6.828 -16.697   1.101  1.00 10.00      A    N  
ATOM   1011  HN  ASN A 440       7.040 -15.756   1.265  1.00 10.00      A    H  
ATOM   1012  CA  ASN A 440       7.414 -17.724   1.958  1.00 10.00      A    C  
ATOM   1013  CB  ASN A 440       8.941 -17.747   1.817  1.00 10.00      A    C  
ATOM   1014  CG  ASN A 440       9.415 -18.483   0.579  1.00 10.00      A    C  
ATOM   1015  OD1 ASN A 440       9.336 -19.705   0.504  1.00 10.00      A    O  
ATOM   1016  ND2 ASN A 440       9.939 -17.746  -0.391  1.00 10.00      A    N  
ATOM   1017 HD21 ASN A 440       9.998 -16.778  -0.260  1.00 10.00      A    H  
ATOM   1018 HD22 ASN A 440      10.241 -18.204  -1.203  1.00 10.00      A    H  
ATOM   1019  C   ASN A 440       7.043 -17.503   3.419  1.00 10.00      A    C  
ATOM   1020  O   ASN A 440       6.372 -18.327   4.034  1.00 10.00      A    O  
ATOM   1021  N   LEU A 441       7.485 -16.378   3.970  1.00 10.00      A    N  
ATOM   1022  HN  LEU A 441       8.001 -15.751   3.427  1.00 10.00      A    H  
ATOM   1023  CA  LEU A 441       7.211 -16.053   5.367  1.00 10.00      A    C  
ATOM   1024  CB  LEU A 441       8.182 -14.981   5.873  1.00 10.00      A    C  
ATOM   1025  CG  LEU A 441       9.602 -15.443   6.225  1.00 10.00      A    C  
ATOM   1026  CD1 LEU A 441      10.408 -15.745   4.969  1.00 10.00      A    C  
ATOM   1027  CD2 LEU A 441      10.307 -14.397   7.075  1.00 10.00      A    C  
ATOM   1028  C   LEU A 441       5.779 -15.571   5.532  1.00 10.00      A    C  
ATOM   1029  O   LEU A 441       5.173 -15.711   6.598  1.00 10.00      A    O  
ATOM   1030  N   ASP A 442       5.245 -15.018   4.459  1.00 10.00      A    N  
ATOM   1031  HN  ASP A 442       5.781 -14.959   3.642  1.00 10.00      A    H  
ATOM   1032  CA  ASP A 442       3.889 -14.499   4.444  1.00 10.00      A    C  
ATOM   1033  CB  ASP A 442       3.815 -13.276   3.522  1.00 10.00      A    C  
ATOM   1034  CG  ASP A 442       4.645 -12.105   4.031  1.00 10.00      A    C  
ATOM   1035  OD1 ASP A 442       4.048 -11.111   4.480  1.00 10.00      A    O  
ATOM   1036  OD2 ASP A 442       5.900 -12.182   3.989  1.00 10.00      A    O  
ATOM   1037  C   ASP A 442       2.925 -15.592   3.986  1.00 10.00      A    C  
ATOM   1038  O   ASP A 442       3.192 -16.767   4.221  1.00 10.00      A    O  
ATOM   1039  N   SER A 443       1.810 -15.193   3.367  1.00 10.00      A    N  
ATOM   1040  HN  SER A 443       1.677 -14.234   3.229  1.00 10.00      A    H  
ATOM   1041  CA  SER A 443       0.784 -16.119   2.850  1.00 10.00      A    C  
ATOM   1042  CB  SER A 443       1.099 -16.531   1.411  1.00 10.00      A    C  
ATOM   1043  OG  SER A 443       1.175 -15.391   0.571  1.00 10.00      A    O  
ATOM   1044  HG  SER A 443       1.751 -15.589  -0.181  1.00 10.00      A    H  
ATOM   1045  C   SER A 443       0.521 -17.349   3.734  1.00 10.00      A    C  
ATOM   1046  O   SER A 443       1.215 -18.360   3.647  1.00 10.00      A    O  
ATOM   1047  N   LYS A 444      -0.499 -17.269   4.574  1.00 10.00      A    N  
ATOM   1048  HN  LYS A 444      -1.054 -16.463   4.586  1.00 10.00      A    H  
ATOM   1049  CA  LYS A 444      -0.831 -18.382   5.454  1.00 10.00      A    C  
ATOM   1050  CB  LYS A 444      -1.198 -17.894   6.857  1.00 10.00      A    C  
ATOM   1051  CG  LYS A 444       0.006 -17.434   7.667  1.00 10.00      A    C  
ATOM   1052  CD  LYS A 444       1.057 -18.533   7.761  1.00 10.00      A    C  
ATOM   1053  CE  LYS A 444       2.443 -17.963   8.023  1.00 10.00      A    C  
ATOM   1054  NZ  LYS A 444       2.871 -17.027   6.949  1.00 10.00      A    N  
ATOM   1055  HZ1 LYS A 444       3.852 -16.710   7.114  1.00 10.00      A    H  
ATOM   1056  HZ2 LYS A 444       2.253 -16.194   6.933  1.00 10.00      A    H  
ATOM   1057  HZ3 LYS A 444       2.826 -17.496   6.016  1.00 10.00      A    H  
ATOM   1058  C   LYS A 444      -1.925 -19.259   4.855  1.00 10.00      A    C  
ATOM   1059  O   LYS A 444      -2.608 -18.846   3.923  1.00 10.00      A    O  
ATOM   1060  N   VAL A 445      -2.076 -20.465   5.401  1.00 10.00      A    N  
ATOM   1061  HN  VAL A 445      -1.500 -20.718   6.149  1.00 10.00      A    H  
ATOM   1062  CA  VAL A 445      -3.067 -21.428   4.917  1.00 10.00      A    C  
ATOM   1063  CB  VAL A 445      -3.013 -22.753   5.711  1.00 10.00      A    C  
ATOM   1064  CG1 VAL A 445      -3.933 -23.795   5.091  1.00 10.00      A    C  
ATOM   1065  CG2 VAL A 445      -1.585 -23.277   5.782  1.00 10.00      A    C  
ATOM   1066  C   VAL A 445      -4.489 -20.867   4.947  1.00 10.00      A    C  
ATOM   1067  O   VAL A 445      -5.217 -20.962   3.962  1.00 10.00      A    O  
ATOM   1068  N   GLY A 446      -4.881 -20.293   6.079  1.00 10.00      A    N  
ATOM   1069  HN  GLY A 446      -4.266 -20.250   6.835  1.00 10.00      A    H  
ATOM   1070  CA  GLY A 446      -6.212 -19.727   6.194  1.00 10.00      A    C  
ATOM   1071  C   GLY A 446      -6.321 -18.421   5.439  1.00 10.00      A    C  
ATOM   1072  O   GLY A 446      -6.989 -18.339   4.412  1.00 10.00      A    O  
ATOM   1073  N   GLY A 447      -5.651 -17.401   5.947  1.00 10.00      A    N  
ATOM   1074  HN  GLY A 447      -5.156 -17.518   6.782  1.00 10.00      A    H  
ATOM   1075  CA  GLY A 447      -5.669 -16.112   5.303  1.00 10.00      A    C  
ATOM   1076  C   GLY A 447      -4.759 -15.132   6.005  1.00 10.00      A    C  
ATOM   1077  O   GLY A 447      -4.657 -15.139   7.228  1.00 10.00      A    O  
ATOM   1078  N   ASN A 448      -4.063 -14.313   5.236  1.00 10.00      A    N  
ATOM   1079  HN  ASN A 448      -4.148 -14.383   4.259  1.00 10.00      A    H  
ATOM   1080  CA  ASN A 448      -3.171 -13.318   5.814  1.00 10.00      A    C  
ATOM   1081  CB  ASN A 448      -1.815 -13.295   5.102  1.00 10.00      A    C  
ATOM   1082  CG  ASN A 448      -0.740 -12.614   5.932  1.00 10.00      A    C  
ATOM   1083  OD1 ASN A 448      -0.775 -12.651   7.160  1.00 10.00      A    O  
ATOM   1084  ND2 ASN A 448       0.224 -11.993   5.268  1.00 10.00      A    N  
ATOM   1085 HD21 ASN A 448       0.195 -12.002   4.289  1.00 10.00      A    H  
ATOM   1086 HD22 ASN A 448       0.930 -11.546   5.785  1.00 10.00      A    H  
ATOM   1087  C   ASN A 448      -3.826 -11.945   5.764  1.00 10.00      A    C  
ATOM   1088  O   ASN A 448      -3.619 -11.177   4.824  1.00 10.00      A    O  
ATOM   1089  N   TYR A 449      -4.642 -11.656   6.766  1.00 10.00      A    N  
ATOM   1090  HN  TYR A 449      -4.781 -12.320   7.479  1.00 10.00      A    H  
ATOM   1091  CA  TYR A 449      -5.346 -10.382   6.838  1.00 10.00      A    C  
ATOM   1092  CB  TYR A 449      -6.841 -10.607   7.081  1.00 10.00      A    C  
ATOM   1093  CG  TYR A 449      -7.429 -11.740   6.271  1.00 10.00      A    C  
ATOM   1094  CD1 TYR A 449      -7.327 -11.758   4.886  1.00 10.00      A    C  
ATOM   1095  CD2 TYR A 449      -8.080 -12.795   6.894  1.00 10.00      A    C  
ATOM   1096  CE1 TYR A 449      -7.857 -12.795   4.146  1.00 10.00      A    C  
ATOM   1097  CE2 TYR A 449      -8.615 -13.835   6.161  1.00 10.00      A    C  
ATOM   1098  CZ  TYR A 449      -8.500 -13.830   4.788  1.00 10.00      A    C  
ATOM   1099  OH  TYR A 449      -9.026 -14.863   4.053  1.00 10.00      A    O  
ATOM   1100  HH  TYR A 449      -9.758 -15.259   4.537  1.00 10.00      A    H  
ATOM   1101  C   TYR A 449      -4.762  -9.501   7.930  1.00 10.00      A    C  
ATOM   1102  O   TYR A 449      -5.376  -8.523   8.348  1.00 10.00      A    O  
ATOM   1103  N   ASN A 450      -3.557  -9.838   8.366  1.00 10.00      A    N  
ATOM   1104  HN  ASN A 450      -3.113 -10.620   7.980  1.00 10.00      A    H  
ATOM   1105  CA  ASN A 450      -2.879  -9.079   9.414  1.00 10.00      A    C  
ATOM   1106  CB  ASN A 450      -1.835  -9.943  10.131  1.00 10.00      A    C  
ATOM   1107  CG  ASN A 450      -2.445 -10.905  11.135  1.00 10.00      A    C  
ATOM   1108  OD1 ASN A 450      -3.523 -11.452  10.918  1.00 10.00      A    O  
ATOM   1109  ND2 ASN A 450      -1.760 -11.112  12.250  1.00 10.00      A    N  
ATOM   1110 HD21 ASN A 450      -0.911 -10.640  12.365  1.00 10.00      A    H  
ATOM   1111 HD22 ASN A 450      -2.132 -11.730  12.911  1.00 10.00      A    H  
ATOM   1112  C   ASN A 450      -2.220  -7.823   8.850  1.00 10.00      A    C  
ATOM   1113  O   ASN A 450      -1.343  -7.233   9.479  1.00 10.00      A    O  
ATOM   1114  N   TYR A 451      -2.651  -7.423   7.662  1.00 10.00      A    N  
ATOM   1115  HN  TYR A 451      -3.364  -7.929   7.223  1.00 10.00      A    H  
ATOM   1116  CA  TYR A 451      -2.119  -6.243   7.000  1.00 10.00      A    C  
ATOM   1117  CB  TYR A 451      -1.073  -6.630   5.949  1.00 10.00      A    C  
ATOM   1118  CG  TYR A 451       0.259  -7.033   6.543  1.00 10.00      A    C  
ATOM   1119  CD1 TYR A 451       1.027  -6.115   7.245  1.00 10.00      A    C  
ATOM   1120  CD2 TYR A 451       0.745  -8.329   6.411  1.00 10.00      A    C  
ATOM   1121  CE1 TYR A 451       2.239  -6.472   7.800  1.00 10.00      A    C  
ATOM   1122  CE2 TYR A 451       1.961  -8.696   6.963  1.00 10.00      A    C  
ATOM   1123  CZ  TYR A 451       2.703  -7.762   7.657  1.00 10.00      A    C  
ATOM   1124  OH  TYR A 451       3.910  -8.116   8.218  1.00 10.00      A    O  
ATOM   1125  HH  TYR A 451       4.076  -7.563   8.987  1.00 10.00      A    H  
ATOM   1126  C   TYR A 451      -3.249  -5.443   6.368  1.00 10.00      A    C  
ATOM   1127  O   TYR A 451      -3.840  -5.861   5.371  1.00 10.00      A    O  
ATOM   1128  N   LEU A 452      -3.559  -4.305   6.972  1.00 10.00      A    N  
ATOM   1129  HN  LEU A 452      -3.057  -4.038   7.768  1.00 10.00      A    H  
ATOM   1130  CA  LEU A 452      -4.625  -3.438   6.486  1.00 10.00      A    C  
ATOM   1131  CB  LEU A 452      -5.553  -3.021   7.639  1.00 10.00      A    C  
ATOM   1132  CG  LEU A 452      -6.309  -4.131   8.385  1.00 10.00      A    C  
ATOM   1133  CD1 LEU A 452      -6.882  -5.161   7.424  1.00 10.00      A    C  
ATOM   1134  CD2 LEU A 452      -5.439  -4.788   9.448  1.00 10.00      A    C  
ATOM   1135  C   LEU A 452      -4.041  -2.190   5.837  1.00 10.00      A    C  
ATOM   1136  O   LEU A 452      -2.869  -1.865   6.041  1.00 10.00      A    O  
ATOM   1137  N   TYR A 453      -4.859  -1.488   5.066  1.00 10.00      A    N  
ATOM   1138  HN  TYR A 453      -5.784  -1.794   4.945  1.00 10.00      A    H  
ATOM   1139  CA  TYR A 453      -4.424  -0.270   4.399  1.00 10.00      A    C  
ATOM   1140  CB  TYR A 453      -3.803  -0.553   3.025  1.00 10.00      A    C  
ATOM   1141  CG  TYR A 453      -4.716  -1.184   1.994  1.00 10.00      A    C  
ATOM   1142  CD1 TYR A 453      -5.281  -2.438   2.197  1.00 10.00      A    C  
ATOM   1143  CD2 TYR A 453      -4.990  -0.530   0.800  1.00 10.00      A    C  
ATOM   1144  CE1 TYR A 453      -6.090  -3.022   1.242  1.00 10.00      A    C  
ATOM   1145  CE2 TYR A 453      -5.801  -1.103  -0.158  1.00 10.00      A    C  
ATOM   1146  CZ  TYR A 453      -6.347  -2.349   0.067  1.00 10.00      A    C  
ATOM   1147  OH  TYR A 453      -7.146  -2.926  -0.893  1.00 10.00      A    O  
ATOM   1148  HH  TYR A 453      -7.991  -3.181  -0.506  1.00 10.00      A    H  
ATOM   1149  C   TYR A 453      -5.558   0.741   4.310  1.00 10.00      A    C  
ATOM   1150  O   TYR A 453      -6.714   0.409   4.577  1.00 10.00      A    O  
ATOM   1151  N   ARG A 454      -5.226   1.970   3.943  1.00 10.00      A    N  
ATOM   1152  HN  ARG A 454      -4.290   2.169   3.718  1.00 10.00      A    H  
ATOM   1153  CA  ARG A 454      -6.217   3.028   3.845  1.00 10.00      A    C  
ATOM   1154  CB  ARG A 454      -5.580   4.384   4.144  1.00 10.00      A    C  
ATOM   1155  CG  ARG A 454      -6.582   5.495   4.399  1.00 10.00      A    C  
ATOM   1156  CD  ARG A 454      -5.908   6.718   4.998  1.00 10.00      A    C  
ATOM   1157  NE  ARG A 454      -5.305   6.437   6.301  1.00 10.00      A    N  
ATOM   1158  HE  ARG A 454      -4.359   6.165   6.307  1.00 10.00      A    H  
ATOM   1159  CZ  ARG A 454      -5.950   6.538   7.467  1.00 10.00      A    C  
ATOM   1160  NH1 ARG A 454      -7.224   6.909   7.504  1.00 10.00      A    N  
ATOM   1161 HH11 ARG A 454      -7.733   7.125   6.625  1.00 10.00      A    H  
ATOM   1162 HH12 ARG A 454      -7.715   6.990   8.421  1.00 10.00      A    H  
ATOM   1163  NH2 ARG A 454      -5.316   6.278   8.600  1.00 10.00      A    N  
ATOM   1164 HH21 ARG A 454      -4.306   5.998   8.588  1.00 10.00      A    H  
ATOM   1165 HH22 ARG A 454      -5.819   6.363   9.514  1.00 10.00      A    H  
ATOM   1166  C   ARG A 454      -6.893   3.040   2.479  1.00 10.00      A    C  
ATOM   1167  O   ARG A 454      -6.248   3.267   1.453  1.00 10.00      A    O  
ATOM   1168  N   LEU A 455      -8.192   2.785   2.473  1.00 10.00      A    N  
ATOM   1169  HN  LEU A 455      -8.647   2.588   3.324  1.00 10.00      A    H  
ATOM   1170  CA  LEU A 455      -8.960   2.772   1.238  1.00 10.00      A    C  
ATOM   1171  CB  LEU A 455      -9.959   1.611   1.225  1.00 10.00      A    C  
ATOM   1172  CG  LEU A 455      -9.400   0.234   0.860  1.00 10.00      A    C  
ATOM   1173  CD1 LEU A 455      -8.647  -0.372   2.031  1.00 10.00      A    C  
ATOM   1174  CD2 LEU A 455     -10.514  -0.692   0.398  1.00 10.00      A    C  
ATOM   1175  C   LEU A 455      -9.695   4.090   1.037  1.00 10.00      A    C  
ATOM   1176  O   LEU A 455      -9.627   4.691  -0.038  1.00 10.00      A    O  
ATOM   1177  N   PHE A 456     -10.380   4.541   2.079  1.00 10.00      A    N  
ATOM   1178  HN  PHE A 456     -10.368   4.029   2.915  1.00 10.00      A    H  
ATOM   1179  CA  PHE A 456     -11.146   5.780   2.019  1.00 10.00      A    C  
ATOM   1180  CB  PHE A 456     -12.592   5.525   2.466  1.00 10.00      A    C  
ATOM   1181  CG  PHE A 456     -13.218   4.298   1.862  1.00 10.00      A    C  
ATOM   1182  CD1 PHE A 456     -13.783   4.342   0.602  1.00 10.00      A    C  
ATOM   1183  CD2 PHE A 456     -13.244   3.101   2.559  1.00 10.00      A    C  
ATOM   1184  CE1 PHE A 456     -14.360   3.216   0.049  1.00 10.00      A    C  
ATOM   1185  CE2 PHE A 456     -13.819   1.971   2.012  1.00 10.00      A    C  
ATOM   1186  CZ  PHE A 456     -14.379   2.028   0.753  1.00 10.00      A    C  
ATOM   1187  C   PHE A 456     -10.519   6.848   2.909  1.00 10.00      A    C  
ATOM   1188  O   PHE A 456     -10.034   6.544   4.003  1.00 10.00      A    O  
ATOM   1189  N   ARG A 457     -10.524   8.094   2.437  1.00 10.00      A    N  
ATOM   1190  HN  ARG A 457     -10.919   8.272   1.554  1.00 10.00      A    H  
ATOM   1191  CA  ARG A 457      -9.964   9.208   3.193  1.00 10.00      A    C  
ATOM   1192  CB  ARG A 457      -8.445   9.059   3.349  1.00 10.00      A    C  
ATOM   1193  CG  ARG A 457      -7.908   9.598   4.666  1.00 10.00      A    C  
ATOM   1194  CD  ARG A 457      -6.919  10.737   4.462  1.00 10.00      A    C  
ATOM   1195  NE  ARG A 457      -6.280  11.116   5.722  1.00 10.00      A    N  
ATOM   1196  HE  ARG A 457      -6.262  10.435   6.445  1.00 10.00      A    H  
ATOM   1197  CZ  ARG A 457      -5.721  12.299   5.965  1.00 10.00      A    C  
ATOM   1198  NH1 ARG A 457      -5.707  13.246   5.032  1.00 10.00      A    N  
ATOM   1199 HH11 ARG A 457      -5.267  14.167   5.228  1.00 10.00      A    H  
ATOM   1200 HH12 ARG A 457      -6.138  13.068   4.097  1.00 10.00      A    H  
ATOM   1201  NH2 ARG A 457      -5.172  12.523   7.153  1.00 10.00      A    N  
ATOM   1202 HH21 ARG A 457      -4.727  13.438   7.369  1.00 10.00      A    H  
ATOM   1203 HH22 ARG A 457      -5.188  11.767   7.883  1.00 10.00      A    H  
ATOM   1204  C   ARG A 457     -10.263  10.532   2.505  1.00 10.00      A    C  
ATOM   1205  O   ARG A 457     -10.337  10.599   1.281  1.00 10.00      A    O  
ATOM   1206  N   LYS A 458     -10.450  11.575   3.300  1.00 10.00      A    N  
ATOM   1207  HN  LYS A 458     -10.412  11.449   4.269  1.00 10.00      A    H  
ATOM   1208  CA  LYS A 458     -10.704  12.904   2.766  1.00 10.00      A    C  
ATOM   1209  CB  LYS A 458     -11.731  13.650   3.630  1.00 10.00      A    C  
ATOM   1210  CG  LYS A 458     -13.141  13.068   3.567  1.00 10.00      A    C  
ATOM   1211  CD  LYS A 458     -14.185  14.054   4.078  1.00 10.00      A    C  
ATOM   1212  CE  LYS A 458     -14.355  13.971   5.590  1.00 10.00      A    C  
ATOM   1213  NZ  LYS A 458     -15.329  12.918   5.995  1.00 10.00      A    N  
ATOM   1214  HZ1 LYS A 458     -16.273  13.121   5.601  1.00 10.00      A    H  
ATOM   1215  HZ2 LYS A 458     -15.405  12.875   7.030  1.00 10.00      A    H  
ATOM   1216  HZ3 LYS A 458     -15.019  11.987   5.652  1.00 10.00      A    H  
ATOM   1217  C   LYS A 458      -9.384  13.675   2.697  1.00 10.00      A    C  
ATOM   1218  O   LYS A 458      -8.633  13.699   3.674  1.00 10.00      A    O  
ATOM   1219  N   SER A 459      -9.109  14.269   1.532  1.00 10.00      A    N  
ATOM   1220  HN  SER A 459      -9.754  14.182   0.802  1.00 10.00      A    H  
ATOM   1221  CA  SER A 459      -7.876  15.030   1.287  1.00 10.00      A    C  
ATOM   1222  CB  SER A 459      -7.564  16.029   2.414  1.00 10.00      A    C  
ATOM   1223  OG  SER A 459      -6.429  16.823   2.106  1.00 10.00      A    O  
ATOM   1224  HG  SER A 459      -5.675  16.249   1.935  1.00 10.00      A    H  
ATOM   1225  C   SER A 459      -6.695  14.094   1.035  1.00 10.00      A    C  
ATOM   1226  O   SER A 459      -6.405  13.208   1.846  1.00 10.00      A    O  
ATOM   1227  N   ASN A 460      -6.023  14.294  -0.093  1.00 10.00      A    N  
ATOM   1228  HN  ASN A 460      -6.302  15.015  -0.691  1.00 10.00      A    H  
ATOM   1229  CA  ASN A 460      -4.877  13.467  -0.464  1.00 10.00      A    C  
ATOM   1230  CB  ASN A 460      -4.448  13.731  -1.914  1.00 10.00      A    C  
ATOM   1231  CG  ASN A 460      -3.983  12.465  -2.623  1.00 10.00      A    C  
ATOM   1232  OD1 ASN A 460      -4.098  11.369  -2.083  1.00 10.00      A    O  
ATOM   1233  ND2 ASN A 460      -3.475  12.606  -3.843  1.00 10.00      A    N  
ATOM   1234 HD21 ASN A 460      -3.425  13.503  -4.225  1.00 10.00      A    H  
ATOM   1235 HD22 ASN A 460      -3.166  11.792  -4.317  1.00 10.00      A    H  
ATOM   1236  C   ASN A 460      -3.714  13.682   0.501  1.00 10.00      A    C  
ATOM   1237  O   ASN A 460      -3.658  14.692   1.214  1.00 10.00      A    O  
ATOM   1238  N   LEU A 461      -2.797  12.732   0.523  1.00 10.00      A    N  
ATOM   1239  HN  LEU A 461      -2.883  11.970  -0.086  1.00 10.00      A    H  
ATOM   1240  CA  LEU A 461      -1.648  12.801   1.405  1.00 10.00      A    C  
ATOM   1241  CB  LEU A 461      -1.302  11.416   1.969  1.00 10.00      A    C  
ATOM   1242  CG  LEU A 461      -2.354  10.762   2.872  1.00 10.00      A    C  
ATOM   1243  CD1 LEU A 461      -1.863   9.412   3.371  1.00 10.00      A    C  
ATOM   1244  CD2 LEU A 461      -2.701  11.672   4.040  1.00 10.00      A    C  
ATOM   1245  C   LEU A 461      -0.446  13.387   0.685  1.00 10.00      A    C  
ATOM   1246  O   LEU A 461      -0.267  13.202  -0.520  1.00 10.00      A    O  
ATOM   1247  N   LYS A 462       0.353  14.118   1.429  1.00 10.00      A    N  
ATOM   1248  HN  LYS A 462       0.130  14.243   2.383  1.00 10.00      A    H  
ATOM   1249  CA  LYS A 462       1.551  14.729   0.899  1.00 10.00      A    C  
ATOM   1250  CB  LYS A 462       1.861  16.003   1.688  1.00 10.00      A    C  
ATOM   1251  CG  LYS A 462       0.875  17.127   1.393  1.00 10.00      A    C  
ATOM   1252  CD  LYS A 462       0.911  18.221   2.449  1.00 10.00      A    C  
ATOM   1253  CE  LYS A 462       0.410  17.729   3.799  1.00 10.00      A    C  
ATOM   1254  NZ  LYS A 462      -0.841  16.926   3.693  1.00 10.00      A    N  
ATOM   1255  HZ1 LYS A 462      -0.649  16.022   3.199  1.00 10.00      A    H  
ATOM   1256  HZ2 LYS A 462      -1.576  17.440   3.182  1.00 10.00      A    H  
ATOM   1257  HZ3 LYS A 462      -1.188  16.690   4.651  1.00 10.00      A    H  
ATOM   1258  C   LYS A 462       2.700  13.724   0.968  1.00 10.00      A    C  
ATOM   1259  O   LYS A 462       2.570  12.684   1.615  1.00 10.00      A    O  
ATOM   1260  N   PRO A 463       3.823  13.990   0.283  1.00 10.00      A    N  
ATOM   1261  CA  PRO A 463       4.977  13.085   0.290  1.00 10.00      A    C  
ATOM   1262  CB  PRO A 463       6.069  13.895  -0.410  1.00 10.00      A    C  
ATOM   1263  CG  PRO A 463       5.321  14.825  -1.301  1.00 10.00      A    C  
ATOM   1264  CD  PRO A 463       4.057  15.173  -0.566  1.00 10.00      A    C  
ATOM   1265  C   PRO A 463       5.418  12.708   1.702  1.00 10.00      A    C  
ATOM   1266  O   PRO A 463       5.741  13.575   2.515  1.00 10.00      A    O  
ATOM   1267  N   PHE A 464       5.393  11.405   1.982  1.00 10.00      A    N  
ATOM   1268  HN  PHE A 464       5.078  10.785   1.291  1.00 10.00      A    H  
ATOM   1269  CA  PHE A 464       5.800  10.858   3.277  1.00 10.00      A    C  
ATOM   1270  CB  PHE A 464       7.214  11.294   3.683  1.00 10.00      A    C  
ATOM   1271  CG  PHE A 464       8.294  10.750   2.790  1.00 10.00      A    C  
ATOM   1272  CD1 PHE A 464       8.865  11.543   1.808  1.00 10.00      A    C  
ATOM   1273  CD2 PHE A 464       8.737   9.447   2.933  1.00 10.00      A    C  
ATOM   1274  CE1 PHE A 464       9.856  11.045   0.985  1.00 10.00      A    C  
ATOM   1275  CE2 PHE A 464       9.729   8.943   2.113  1.00 10.00      A    C  
ATOM   1276  CZ  PHE A 464      10.289   9.743   1.138  1.00 10.00      A    C  
ATOM   1277  C   PHE A 464       4.791  11.113   4.395  1.00 10.00      A    C  
ATOM   1278  O   PHE A 464       5.029  10.741   5.547  1.00 10.00      A    O  
ATOM   1279  N   GLU A 465       3.668  11.738   4.066  1.00 10.00      A    N  
ATOM   1280  HN  GLU A 465       3.526  12.029   3.137  1.00 10.00      A    H  
ATOM   1281  CA  GLU A 465       2.643  11.996   5.062  1.00 10.00      A    C  
ATOM   1282  CB  GLU A 465       1.575  12.916   4.510  1.00 10.00      A    C  
ATOM   1283  CG  GLU A 465       0.561  13.355   5.540  1.00 10.00      A    C  
ATOM   1284  CD  GLU A 465      -0.273  14.483   5.018  1.00 10.00      A    C  
ATOM   1285  OE1 GLU A 465      -0.484  15.467   5.754  1.00 10.00      A    O  
ATOM   1286  OE2 GLU A 465      -0.693  14.417   3.843  1.00 10.00      A    O  
ATOM   1287  C   GLU A 465       2.022  10.682   5.505  1.00 10.00      A    C  
ATOM   1288  O   GLU A 465       1.645   9.855   4.675  1.00 10.00      A    O  
ATOM   1289  N   ARG A 466       1.909  10.493   6.809  1.00 10.00      A    N  
ATOM   1290  HN  ARG A 466       2.177  11.207   7.426  1.00 10.00      A    H  
ATOM   1291  CA  ARG A 466       1.370   9.255   7.335  1.00 10.00      A    C  
ATOM   1292  CB  ARG A 466       2.435   8.509   8.136  1.00 10.00      A    C  
ATOM   1293  CG  ARG A 466       1.942   7.200   8.734  1.00 10.00      A    C  
ATOM   1294  CD  ARG A 466       2.762   6.796   9.946  1.00 10.00      A    C  
ATOM   1295  NE  ARG A 466       4.146   6.485   9.592  1.00 10.00      A    N  
ATOM   1296  HE  ARG A 466       4.463   6.794   8.713  1.00 10.00      A    H  
ATOM   1297  CZ  ARG A 466       4.983   5.812  10.379  1.00 10.00      A    C  
ATOM   1298  NH1 ARG A 466       4.585   5.376  11.571  1.00 10.00      A    N  
ATOM   1299 HH11 ARG A 466       3.612   5.559  11.898  1.00 10.00      A    H  
ATOM   1300 HH12 ARG A 466       5.243   4.847  12.183  1.00 10.00      A    H  
ATOM   1301  NH2 ARG A 466       6.220   5.570   9.971  1.00 10.00      A    N  
ATOM   1302 HH21 ARG A 466       6.540   5.904   9.036  1.00 10.00      A    H  
ATOM   1303 HH22 ARG A 466       6.879   5.032  10.578  1.00 10.00      A    H  
ATOM   1304  C   ARG A 466       0.151   9.463   8.212  1.00 10.00      A    C  
ATOM   1305  O   ARG A 466       0.191  10.218   9.184  1.00 10.00      A    O  
ATOM   1306  N   ASP A 467      -0.920   8.768   7.875  1.00 10.00      A    N  
ATOM   1307  HN  ASP A 467      -0.888   8.197   7.079  1.00 10.00      A    H  
ATOM   1308  CA  ASP A 467      -2.142   8.832   8.651  1.00 10.00      A    C  
ATOM   1309  CB  ASP A 467      -3.332   9.254   7.788  1.00 10.00      A    C  
ATOM   1310  CG  ASP A 467      -4.594   9.488   8.602  1.00 10.00      A    C  
ATOM   1311  OD1 ASP A 467      -4.560   9.290   9.835  1.00 10.00      A    O  
ATOM   1312  OD2 ASP A 467      -5.623   9.872   8.005  1.00 10.00      A    O  
ATOM   1313  C   ASP A 467      -2.402   7.475   9.289  1.00 10.00      A    C  
ATOM   1314  O   ASP A 467      -2.638   6.481   8.596  1.00 10.00      A    O  
ATOM   1315  N   ILE A 468      -2.335   7.432  10.607  1.00 10.00      A    N  
ATOM   1316  HN  ILE A 468      -2.133   8.255  11.100  1.00 10.00      A    H  
ATOM   1317  CA  ILE A 468      -2.563   6.199  11.345  1.00 10.00      A    C  
ATOM   1318  CB  ILE A 468      -1.366   5.876  12.276  1.00 10.00      A    C  
ATOM   1319  CG1 ILE A 468      -1.376   4.403  12.706  1.00 10.00      A    C  
ATOM   1320  CG2 ILE A 468      -1.340   6.804  13.486  1.00 10.00      A    C  
ATOM   1321  CD1 ILE A 468      -0.108   3.955  13.403  1.00 10.00      A    C  
ATOM   1322  C   ILE A 468      -3.863   6.305  12.145  1.00 10.00      A    C  
ATOM   1323  O   ILE A 468      -4.193   5.440  12.956  1.00 10.00      A    O  
ATOM   1324  N   SER A 469      -4.616   7.365  11.884  1.00 10.00      A    N  
ATOM   1325  HN  SER A 469      -4.332   8.004  11.186  1.00 10.00      A    H  
ATOM   1326  CA  SER A 469      -5.868   7.597  12.581  1.00 10.00      A    C  
ATOM   1327  CB  SER A 469      -6.134   9.099  12.697  1.00 10.00      A    C  
ATOM   1328  OG  SER A 469      -5.033   9.748  13.312  1.00 10.00      A    O  
ATOM   1329  HG  SER A 469      -4.215   9.388  12.959  1.00 10.00      A    H  
ATOM   1330  C   SER A 469      -7.030   6.884  11.893  1.00 10.00      A    C  
ATOM   1331  O   SER A 469      -7.127   6.859  10.663  1.00 10.00      A    O  
ATOM   1332  N   THR A 470      -7.894   6.280  12.695  1.00 10.00      A    N  
ATOM   1333  HN  THR A 470      -7.756   6.320  13.665  1.00 10.00      A    H  
ATOM   1334  CA  THR A 470      -9.049   5.568  12.179  1.00 10.00      A    C  
ATOM   1335  CB  THR A 470      -8.961   4.064  12.505  1.00 10.00      A    C  
ATOM   1336  OG1 THR A 470      -7.641   3.589  12.197  1.00 10.00      A    O  
ATOM   1337  HG1 THR A 470      -6.991   4.225  12.510  1.00 10.00      A    H  
ATOM   1338  CG2 THR A 470      -9.980   3.278  11.693  1.00 10.00      A    C  
ATOM   1339  C   THR A 470     -10.331   6.145  12.770  1.00 10.00      A    C  
ATOM   1340  O   THR A 470     -10.699   5.829  13.900  1.00 10.00      A    O  
ATOM   1341  N   GLU A 471     -10.986   7.008  12.007  1.00 10.00      A    N  
ATOM   1342  HN  GLU A 471     -10.631   7.226  11.123  1.00 10.00      A    H  
ATOM   1343  CA  GLU A 471     -12.225   7.636  12.437  1.00 10.00      A    C  
ATOM   1344  CB  GLU A 471     -12.073   9.160  12.436  1.00 10.00      A    C  
ATOM   1345  CG  GLU A 471     -11.199   9.702  13.554  1.00 10.00      A    C  
ATOM   1346  CD  GLU A 471     -11.947  10.671  14.446  1.00 10.00      A    C  
ATOM   1347  OE1 GLU A 471     -12.132  11.835  14.033  1.00 10.00      A    O  
ATOM   1348  OE2 GLU A 471     -12.352  10.264  15.553  1.00 10.00      A    O  
ATOM   1349  C   GLU A 471     -13.359   7.237  11.504  1.00 10.00      A    C  
ATOM   1350  O   GLU A 471     -13.190   6.357  10.654  1.00 10.00      A    O  
ATOM   1351  N   ILE A 472     -14.503   7.887  11.658  1.00 10.00      A    N  
ATOM   1352  HN  ILE A 472     -14.567   8.581  12.348  1.00 10.00      A    H  
ATOM   1353  CA  ILE A 472     -15.661   7.610  10.821  1.00 10.00      A    C  
ATOM   1354  CB  ILE A 472     -16.971   8.067  11.506  1.00 10.00      A    C  
ATOM   1355  CG1 ILE A 472     -17.080   7.489  12.924  1.00 10.00      A    C  
ATOM   1356  CG2 ILE A 472     -18.187   7.689  10.673  1.00 10.00      A    C  
ATOM   1357  CD1 ILE A 472     -16.905   5.985  13.001  1.00 10.00      A    C  
ATOM   1358  C   ILE A 472     -15.503   8.352   9.500  1.00 10.00      A    C  
ATOM   1359  O   ILE A 472     -15.341   9.574   9.493  1.00 10.00      A    O  
ATOM   1360  N   TYR A 473     -15.531   7.618   8.389  1.00 10.00      A    N  
ATOM   1361  HN  TYR A 473     -15.662   6.647   8.457  1.00 10.00      A    H  
ATOM   1362  CA  TYR A 473     -15.371   8.233   7.077  1.00 10.00      A    C  
ATOM   1363  CB  TYR A 473     -15.411   7.207   5.942  1.00 10.00      A    C  
ATOM   1364  CG  TYR A 473     -15.174   7.832   4.583  1.00 10.00      A    C  
ATOM   1365  CD1 TYR A 473     -14.070   8.647   4.361  1.00 10.00      A    C  
ATOM   1366  CD2 TYR A 473     -16.056   7.625   3.529  1.00 10.00      A    C  
ATOM   1367  CE1 TYR A 473     -13.851   9.238   3.134  1.00 10.00      A    C  
ATOM   1368  CE2 TYR A 473     -15.842   8.210   2.294  1.00 10.00      A    C  
ATOM   1369  CZ  TYR A 473     -14.738   9.017   2.104  1.00 10.00      A    C  
ATOM   1370  OH  TYR A 473     -14.522   9.607   0.881  1.00 10.00      A    O  
ATOM   1371  HH  TYR A 473     -15.360   9.711   0.422  1.00 10.00      A    H  
ATOM   1372  C   TYR A 473     -16.396   9.337   6.842  1.00 10.00      A    C  
ATOM   1373  O   TYR A 473     -16.020  10.493   6.678  1.00 10.00      A    O  
ATOM   1374  N   GLN A 474     -17.675   8.956   6.840  1.00 10.00      A    N  
ATOM   1375  HN  GLN A 474     -17.872   8.008   6.990  1.00 10.00      A    H  
ATOM   1376  CA  GLN A 474     -18.805   9.875   6.633  1.00 10.00      A    C  
ATOM   1377  CB  GLN A 474     -19.262  10.585   7.919  1.00 10.00      A    C  
ATOM   1378  CG  GLN A 474     -18.299  11.618   8.485  1.00 10.00      A    C  
ATOM   1379  CD  GLN A 474     -18.959  12.967   8.699  1.00 10.00      A    C  
ATOM   1380  OE1 GLN A 474     -19.858  13.355   7.958  1.00 10.00      A    O  
ATOM   1381  NE2 GLN A 474     -18.522  13.686   9.721  1.00 10.00      A    N  
ATOM   1382 HE21 GLN A 474     -17.806  13.315  10.277  1.00 10.00      A    H  
ATOM   1383 HE22 GLN A 474     -18.938  14.558   9.882  1.00 10.00      A    H  
ATOM   1384  C   GLN A 474     -18.672  10.829   5.434  1.00 10.00      A    C  
ATOM   1385  O   GLN A 474     -17.870  11.768   5.431  1.00 10.00      A    O  
ATOM   1386  N   ALA A 475     -19.478  10.576   4.414  1.00 10.00      A    N  
ATOM   1387  HN  ALA A 475     -20.098   9.819   4.473  1.00 10.00      A    H  
ATOM   1388  CA  ALA A 475     -19.483  11.396   3.212  1.00 10.00      A    C  
ATOM   1389  CB  ALA A 475     -18.615  10.768   2.133  1.00 10.00      A    C  
ATOM   1390  C   ALA A 475     -20.911  11.572   2.711  1.00 10.00      A    C  
ATOM   1391  O   ALA A 475     -21.771  10.727   2.966  1.00 10.00      A    O  
ATOM   1392  N   GLY A 476     -21.164  12.667   2.012  1.00 10.00      A    N  
ATOM   1393  HN  GLY A 476     -20.447  13.317   1.856  1.00 10.00      A    H  
ATOM   1394  CA  GLY A 476     -22.493  12.922   1.496  1.00 10.00      A    C  
ATOM   1395  C   GLY A 476     -23.170  14.053   2.239  1.00 10.00      A    C  
ATOM   1396  O   GLY A 476     -22.646  15.162   2.291  1.00 10.00      A    O  
ATOM   1397  N   SER A 477     -24.322  13.771   2.828  1.00 10.00      A    N  
ATOM   1398  HN  SER A 477     -24.685  12.866   2.764  1.00 10.00      A    H  
ATOM   1399  CA  SER A 477     -25.065  14.777   3.566  1.00 10.00      A    C  
ATOM   1400  CB  SER A 477     -26.018  15.524   2.625  1.00 10.00      A    C  
ATOM   1401  OG  SER A 477     -26.513  16.708   3.223  1.00 10.00      A    O  
ATOM   1402  HG  SER A 477     -27.113  16.477   3.940  1.00 10.00      A    H  
ATOM   1403  C   SER A 477     -25.838  14.136   4.716  1.00 10.00      A    C  
ATOM   1404  O   SER A 477     -27.063  14.253   4.794  1.00 10.00      A    O  
ATOM   1405  N   THR A 478     -25.115  13.459   5.604  1.00 10.00      A    N  
ATOM   1406  HN  THR A 478     -24.142  13.402   5.495  1.00 10.00      A    H  
ATOM   1407  CA  THR A 478     -25.730  12.804   6.743  1.00 10.00      A    C  
ATOM   1408  CB  THR A 478     -26.519  11.536   6.319  1.00 10.00      A    C  
ATOM   1409  OG1 THR A 478     -27.216  10.983   7.445  1.00 10.00      A    O  
ATOM   1410  HG1 THR A 478     -26.584  10.588   8.050  1.00 10.00      A    H  
ATOM   1411  CG2 THR A 478     -25.597  10.482   5.718  1.00 10.00      A    C  
ATOM   1412  C   THR A 478     -24.676  12.458   7.795  1.00 10.00      A    C  
ATOM   1413  O   THR A 478     -23.576  12.013   7.461  1.00 10.00      A    O  
ATOM   1414  N   PRO A 479     -24.986  12.697   9.079  1.00 10.00      A    N  
ATOM   1415  CA  PRO A 479     -24.067  12.397  10.172  1.00 10.00      A    C  
ATOM   1416  CB  PRO A 479     -24.660  13.175  11.345  1.00 10.00      A    C  
ATOM   1417  CG  PRO A 479     -26.123  13.237  11.057  1.00 10.00      A    C  
ATOM   1418  CD  PRO A 479     -26.257  13.279   9.560  1.00 10.00      A    C  
ATOM   1419  C   PRO A 479     -24.037  10.906  10.502  1.00 10.00      A    C  
ATOM   1420  O   PRO A 479     -25.035  10.196  10.338  1.00 10.00      A    O  
ATOM   1421  N   CYS A 480     -22.892  10.440  10.976  1.00 10.00      A    N  
ATOM   1422  HN  CYS A 480     -22.133  11.055  11.090  1.00 10.00      A    H  
ATOM   1423  CA  CYS A 480     -22.726   9.043  11.347  1.00 10.00      A    C  
ATOM   1424  C   CYS A 480     -21.856   8.970  12.592  1.00 10.00      A    C  
ATOM   1425  O   CYS A 480     -20.780   9.569  12.633  1.00 10.00      A    O  
ATOM   1426  CB  CYS A 480     -22.100   8.246  10.197  1.00 10.00      A    C  
ATOM   1427  SG  CYS A 480     -22.427   6.450  10.242  1.00 10.00      A    S  
ATOM   1428  N   ASN A 481     -22.323   8.258  13.610  1.00 10.00      A    N  
ATOM   1429  HN  ASN A 481     -23.167   7.774  13.511  1.00 10.00      A    H  
ATOM   1430  CA  ASN A 481     -21.587   8.153  14.864  1.00 10.00      A    C  
ATOM   1431  CB  ASN A 481     -22.426   8.697  16.031  1.00 10.00      A    C  
ATOM   1432  CG  ASN A 481     -22.783  10.162  15.871  1.00 10.00      A    C  
ATOM   1433  OD1 ASN A 481     -21.918  11.030  15.897  1.00 10.00      A    O  
ATOM   1434  ND2 ASN A 481     -24.067  10.446  15.708  1.00 10.00      A    N  
ATOM   1435 HD21 ASN A 481     -24.708   9.706  15.698  1.00 10.00      A    H  
ATOM   1436 HD22 ASN A 481     -24.319  11.386  15.607  1.00 10.00      A    H  
ATOM   1437  C   ASN A 481     -21.179   6.715  15.141  1.00 10.00      A    C  
ATOM   1438  O   ASN A 481     -21.385   6.197  16.240  1.00 10.00      A    O  
ATOM   1439  N   GLY A 482     -20.592   6.077  14.144  1.00 10.00      A    N  
ATOM   1440  HN  GLY A 482     -20.450   6.537  13.291  1.00 10.00      A    H  
ATOM   1441  CA  GLY A 482     -20.170   4.704  14.295  1.00 10.00      A    C  
ATOM   1442  C   GLY A 482     -21.177   3.761  13.687  1.00 10.00      A    C  
ATOM   1443  O   GLY A 482     -22.162   4.211  13.097  1.00 10.00      A    O  
ATOM   1444  N   VAL A 483     -20.937   2.458  13.832  1.00 10.00      A    N  
ATOM   1445  HN  VAL A 483     -20.132   2.181  14.312  1.00 10.00      A    H  
ATOM   1446  CA  VAL A 483     -21.825   1.424  13.287  1.00 10.00      A    C  
ATOM   1447  CB  VAL A 483     -23.316   1.662  13.641  1.00 10.00      A    C  
ATOM   1448  CG1 VAL A 483     -24.196   0.554  13.079  1.00 10.00      A    C  
ATOM   1449  CG2 VAL A 483     -23.501   1.776  15.150  1.00 10.00      A    C  
ATOM   1450  C   VAL A 483     -21.641   1.280  11.771  1.00 10.00      A    C  
ATOM   1451  O   VAL A 483     -21.568   0.165  11.254  1.00 10.00      A    O  
ATOM   1452  N   GLU A 484     -21.546   2.421  11.087  1.00 10.00      A    N  
ATOM   1453  HN  GLU A 484     -21.604   3.268  11.582  1.00 10.00      A    H  
ATOM   1454  CA  GLU A 484     -21.355   2.476   9.639  1.00 10.00      A    C  
ATOM   1455  CB  GLU A 484     -20.002   1.888   9.222  1.00 10.00      A    C  
ATOM   1456  CG  GLU A 484     -18.806   2.498   9.949  1.00 10.00      A    C  
ATOM   1457  CD  GLU A 484     -18.871   4.015  10.043  1.00 10.00      A    C  
ATOM   1458  OE1 GLU A 484     -19.305   4.528  11.097  1.00 10.00      A    O  
ATOM   1459  OE2 GLU A 484     -18.482   4.695   9.067  1.00 10.00      A    O  
ATOM   1460  C   GLU A 484     -22.520   1.846   8.874  1.00 10.00      A    C  
ATOM   1461  O   GLU A 484     -22.504   0.659   8.531  1.00 10.00      A    O  
ATOM   1462  N   GLY A 485     -23.532   2.661   8.600  1.00 10.00      A    N  
ATOM   1463  HN  GLY A 485     -23.472   3.603   8.866  1.00 10.00      A    H  
ATOM   1464  CA  GLY A 485     -24.705   2.179   7.901  1.00 10.00      A    C  
ATOM   1465  C   GLY A 485     -24.806   2.686   6.475  1.00 10.00      A    C  
ATOM   1466  O   GLY A 485     -24.388   2.006   5.538  1.00 10.00      A    O  
ATOM   1467  N   PHE A 486     -25.373   3.874   6.310  1.00 10.00      A    N  
ATOM   1468  HN  PHE A 486     -25.669   4.375   7.098  1.00 10.00      A    H  
ATOM   1469  CA  PHE A 486     -25.547   4.468   4.990  1.00 10.00      A    C  
ATOM   1470  CB  PHE A 486     -26.955   5.062   4.867  1.00 10.00      A    C  
ATOM   1471  CG  PHE A 486     -27.244   5.738   3.554  1.00 10.00      A    C  
ATOM   1472  CD1 PHE A 486     -27.456   7.106   3.499  1.00 10.00      A    C  
ATOM   1473  CD2 PHE A 486     -27.313   5.007   2.379  1.00 10.00      A    C  
ATOM   1474  CE1 PHE A 486     -27.731   7.734   2.299  1.00 10.00      A    C  
ATOM   1475  CE2 PHE A 486     -27.586   5.628   1.175  1.00 10.00      A    C  
ATOM   1476  CZ  PHE A 486     -27.796   6.993   1.136  1.00 10.00      A    C  
ATOM   1477  C   PHE A 486     -24.494   5.539   4.746  1.00 10.00      A    C  
ATOM   1478  O   PHE A 486     -24.321   6.438   5.568  1.00 10.00      A    O  
ATOM   1479  N   ASN A 487     -23.783   5.415   3.624  1.00 10.00      A    N  
ATOM   1480  HN  ASN A 487     -23.975   4.663   3.029  1.00 10.00      A    H  
ATOM   1481  CA  ASN A 487     -22.726   6.359   3.237  1.00 10.00      A    C  
ATOM   1482  CB  ASN A 487     -23.211   7.814   3.234  1.00 10.00      A    C  
ATOM   1483  CG  ASN A 487     -24.002   8.164   1.987  1.00 10.00      A    C  
ATOM   1484  OD1 ASN A 487     -24.560   7.293   1.322  1.00 10.00      A    O  
ATOM   1485  ND2 ASN A 487     -24.054   9.446   1.659  1.00 10.00      A    N  
ATOM   1486 HD21 ASN A 487     -23.580  10.088   2.230  1.00 10.00      A    H  
ATOM   1487 HD22 ASN A 487     -24.567   9.699   0.863  1.00 10.00      A    H  
ATOM   1488  C   ASN A 487     -21.463   6.186   4.080  1.00 10.00      A    C  
ATOM   1489  O   ASN A 487     -20.348   6.281   3.568  1.00 10.00      A    O  
ATOM   1490  N   CYS A 488     -21.639   5.946   5.369  1.00 10.00      A    N  
ATOM   1491  HN  CYS A 488     -22.552   5.918   5.734  1.00 10.00      A    H  
ATOM   1492  CA  CYS A 488     -20.513   5.732   6.258  1.00 10.00      A    C  
ATOM   1493  C   CYS A 488     -20.151   4.252   6.293  1.00 10.00      A    C  
ATOM   1494  O   CYS A 488     -21.032   3.389   6.340  1.00 10.00      A    O  
ATOM   1495  CB  CYS A 488     -20.811   6.257   7.668  1.00 10.00      A    C  
ATOM   1496  SG  CYS A 488     -22.488   5.891   8.286  1.00 10.00      A    S  
ATOM   1497  N   TYR A 489     -18.859   3.969   6.233  1.00 10.00      A    N  
ATOM   1498  HN  TYR A 489     -18.213   4.702   6.199  1.00 10.00      A    H  
ATOM   1499  CA  TYR A 489     -18.362   2.604   6.259  1.00 10.00      A    C  
ATOM   1500  CB  TYR A 489     -18.545   1.898   4.905  1.00 10.00      A    C  
ATOM   1501  CG  TYR A 489     -18.299   2.762   3.685  1.00 10.00      A    C  
ATOM   1502  CD1 TYR A 489     -17.096   3.432   3.508  1.00 10.00      A    C  
ATOM   1503  CD2 TYR A 489     -19.274   2.899   2.705  1.00 10.00      A    C  
ATOM   1504  CE1 TYR A 489     -16.873   4.214   2.394  1.00 10.00      A    C  
ATOM   1505  CE2 TYR A 489     -19.059   3.680   1.586  1.00 10.00      A    C  
ATOM   1506  CZ  TYR A 489     -17.855   4.334   1.436  1.00 10.00      A    C  
ATOM   1507  OH  TYR A 489     -17.632   5.111   0.326  1.00 10.00      A    O  
ATOM   1508  HH  TYR A 489     -18.422   5.620   0.129  1.00 10.00      A    H  
ATOM   1509  C   TYR A 489     -16.906   2.580   6.701  1.00 10.00      A    C  
ATOM   1510  O   TYR A 489     -16.275   3.633   6.824  1.00 10.00      A    O  
ATOM   1511  N   PHE A 490     -16.375   1.385   6.921  1.00 10.00      A    N  
ATOM   1512  HN  PHE A 490     -16.921   0.586   6.770  1.00 10.00      A    H  
ATOM   1513  CA  PHE A 490     -14.997   1.232   7.363  1.00 10.00      A    C  
ATOM   1514  CB  PHE A 490     -14.730  -0.205   7.818  1.00 10.00      A    C  
ATOM   1515  CG  PHE A 490     -13.841  -0.298   9.027  1.00 10.00      A    C  
ATOM   1516  CD1 PHE A 490     -14.293   0.118  10.269  1.00 10.00      A    C  
ATOM   1517  CD2 PHE A 490     -12.555  -0.799   8.923  1.00 10.00      A    C  
ATOM   1518  CE1 PHE A 490     -13.479   0.036  11.383  1.00 10.00      A    C  
ATOM   1519  CE2 PHE A 490     -11.735  -0.885  10.032  1.00 10.00      A    C  
ATOM   1520  CZ  PHE A 490     -12.198  -0.466  11.264  1.00 10.00      A    C  
ATOM   1521  C   PHE A 490     -14.023   1.641   6.262  1.00 10.00      A    C  
ATOM   1522  O   PHE A 490     -14.053   1.093   5.162  1.00 10.00      A    O  
ATOM   1523  N   PRO A 491     -13.149   2.621   6.551  1.00 10.00      A    N  
ATOM   1524  CA  PRO A 491     -12.167   3.121   5.584  1.00 10.00      A    C  
ATOM   1525  CB  PRO A 491     -11.740   4.460   6.188  1.00 10.00      A    C  
ATOM   1526  CG  PRO A 491     -11.906   4.276   7.658  1.00 10.00      A    C  
ATOM   1527  CD  PRO A 491     -13.069   3.336   7.840  1.00 10.00      A    C  
ATOM   1528  C   PRO A 491     -10.957   2.202   5.420  1.00 10.00      A    C  
ATOM   1529  O   PRO A 491     -10.052   2.490   4.629  1.00 10.00      A    O  
ATOM   1530  N   LEU A 492     -10.943   1.103   6.162  1.00 10.00      A    N  
ATOM   1531  HN  LEU A 492     -11.703   0.917   6.752  1.00 10.00      A    H  
ATOM   1532  CA  LEU A 492      -9.846   0.148   6.099  1.00 10.00      A    C  
ATOM   1533  CB  LEU A 492      -9.129   0.054   7.452  1.00 10.00      A    C  
ATOM   1534  CG  LEU A 492      -8.711   1.371   8.113  1.00 10.00      A    C  
ATOM   1535  CD1 LEU A 492      -8.076   1.101   9.468  1.00 10.00      A    C  
ATOM   1536  CD2 LEU A 492      -7.753   2.149   7.223  1.00 10.00      A    C  
ATOM   1537  C   LEU A 492     -10.376  -1.224   5.712  1.00 10.00      A    C  
ATOM   1538  O   LEU A 492     -11.384  -1.675   6.246  1.00 10.00      A    O  
ATOM   1539  N   GLN A 493      -9.702  -1.880   4.782  1.00 10.00      A    N  
ATOM   1540  HN  GLN A 493      -8.903  -1.470   4.390  1.00 10.00      A    H  
ATOM   1541  CA  GLN A 493     -10.113  -3.203   4.335  1.00 10.00      A    C  
ATOM   1542  CB  GLN A 493     -10.750  -3.140   2.943  1.00 10.00      A    C  
ATOM   1543  CG  GLN A 493     -12.183  -2.629   2.939  1.00 10.00      A    C  
ATOM   1544  CD  GLN A 493     -13.158  -3.620   3.545  1.00 10.00      A    C  
ATOM   1545  OE1 GLN A 493     -14.123  -3.236   4.199  1.00 10.00      A    O  
ATOM   1546  NE2 GLN A 493     -12.922  -4.901   3.305  1.00 10.00      A    N  
ATOM   1547 HE21 GLN A 493     -12.152  -5.134   2.756  1.00 10.00      A    H  
ATOM   1548 HE22 GLN A 493     -13.531  -5.576   3.706  1.00 10.00      A    H  
ATOM   1549  C   GLN A 493      -8.929  -4.156   4.332  1.00 10.00      A    C  
ATOM   1550  O   GLN A 493      -7.773  -3.725   4.354  1.00 10.00      A    O  
ATOM   1551  N   SER A 494      -9.222  -5.446   4.309  1.00 10.00      A    N  
ATOM   1552  HN  SER A 494     -10.163  -5.721   4.292  1.00 10.00      A    H  
ATOM   1553  CA  SER A 494      -8.189  -6.468   4.309  1.00 10.00      A    C  
ATOM   1554  CB  SER A 494      -8.746  -7.770   4.878  1.00 10.00      A    C  
ATOM   1555  OG  SER A 494      -9.286  -7.563   6.172  1.00 10.00      A    O  
ATOM   1556  HG  SER A 494     -10.247  -7.508   6.118  1.00 10.00      A    H  
ATOM   1557  C   SER A 494      -7.634  -6.696   2.907  1.00 10.00      A    C  
ATOM   1558  O   SER A 494      -8.299  -6.409   1.912  1.00 10.00      A    O  
ATOM   1559  N   TYR A 495      -6.408  -7.200   2.838  1.00 10.00      A    N  
ATOM   1560  HN  TYR A 495      -5.920  -7.380   3.667  1.00 10.00      A    H  
ATOM   1561  CA  TYR A 495      -5.758  -7.471   1.561  1.00 10.00      A    C  
ATOM   1562  CB  TYR A 495      -4.239  -7.532   1.736  1.00 10.00      A    C  
ATOM   1563  CG  TYR A 495      -3.500  -6.342   1.165  1.00 10.00      A    C  
ATOM   1564  CD1 TYR A 495      -3.283  -6.227  -0.202  1.00 10.00      A    C  
ATOM   1565  CD2 TYR A 495      -3.011  -5.337   1.991  1.00 10.00      A    C  
ATOM   1566  CE1 TYR A 495      -2.601  -5.148  -0.731  1.00 10.00      A    C  
ATOM   1567  CE2 TYR A 495      -2.329  -4.252   1.470  1.00 10.00      A    C  
ATOM   1568  CZ  TYR A 495      -2.126  -4.163   0.108  1.00 10.00      A    C  
ATOM   1569  OH  TYR A 495      -1.446  -3.088  -0.414  1.00 10.00      A    O  
ATOM   1570  HH  TYR A 495      -1.590  -3.049  -1.377  1.00 10.00      A    H  
ATOM   1571  C   TYR A 495      -6.267  -8.769   0.933  1.00 10.00      A    C  
ATOM   1572  O   TYR A 495      -6.698  -8.779  -0.217  1.00 10.00      A    O  
ATOM   1573  N   GLY A 496      -6.221  -9.855   1.696  1.00 10.00      A    N  
ATOM   1574  HN  GLY A 496      -5.875  -9.787   2.606  1.00 10.00      A    H  
ATOM   1575  CA  GLY A 496      -6.671 -11.139   1.185  1.00 10.00      A    C  
ATOM   1576  C   GLY A 496      -5.533 -11.915   0.550  1.00 10.00      A    C  
ATOM   1577  O   GLY A 496      -5.246 -11.750  -0.632  1.00 10.00      A    O  
ATOM   1578  N   PHE A 497      -4.874 -12.757   1.338  1.00 10.00      A    N  
ATOM   1579  HN  PHE A 497      -5.158 -12.865   2.267  1.00 10.00      A    H  
ATOM   1580  CA  PHE A 497      -3.750 -13.541   0.840  1.00 10.00      A    C  
ATOM   1581  CB  PHE A 497      -2.416 -12.908   1.254  1.00 10.00      A    C  
ATOM   1582  CG  PHE A 497      -2.034 -11.685   0.469  1.00 10.00      A    C  
ATOM   1583  CD1 PHE A 497      -1.968 -11.722  -0.914  1.00 10.00      A    C  
ATOM   1584  CD2 PHE A 497      -1.731 -10.499   1.118  1.00 10.00      A    C  
ATOM   1585  CE1 PHE A 497      -1.610 -10.599  -1.635  1.00 10.00      A    C  
ATOM   1586  CE2 PHE A 497      -1.373  -9.372   0.403  1.00 10.00      A    C  
ATOM   1587  CZ  PHE A 497      -1.312  -9.423  -0.976  1.00 10.00      A    C  
ATOM   1588  C   PHE A 497      -3.798 -14.981   1.333  1.00 10.00      A    C  
ATOM   1589  O   PHE A 497      -4.203 -15.248   2.466  1.00 10.00      A    O  
ATOM   1590  N   GLN A 498      -3.359 -15.888   0.472  1.00 10.00      A    N  
ATOM   1591  HN  GLN A 498      -3.043 -15.584  -0.404  1.00 10.00      A    H  
ATOM   1592  CA  GLN A 498      -3.311 -17.316   0.760  1.00 10.00      A    C  
ATOM   1593  CB  GLN A 498      -4.635 -17.979   0.354  1.00 10.00      A    C  
ATOM   1594  CG  GLN A 498      -5.384 -18.630   1.505  1.00 10.00      A    C  
ATOM   1595  CD  GLN A 498      -6.665 -19.310   1.065  1.00 10.00      A    C  
ATOM   1596  OE1 GLN A 498      -6.800 -19.733  -0.082  1.00 10.00      A    O  
ATOM   1597  NE2 GLN A 498      -7.609 -19.433   1.980  1.00 10.00      A    N  
ATOM   1598 HE21 GLN A 498      -7.429 -19.083   2.884  1.00 10.00      A    H  
ATOM   1599 HE22 GLN A 498      -8.458 -19.861   1.723  1.00 10.00      A    H  
ATOM   1600  C   GLN A 498      -2.135 -17.905  -0.029  1.00 10.00      A    C  
ATOM   1601  O   GLN A 498      -1.540 -17.194  -0.841  1.00 10.00      A    O  
ATOM   1602  N   PRO A 499      -1.771 -19.186   0.172  1.00 10.00      A    N  
ATOM   1603  CA  PRO A 499      -0.638 -19.800  -0.537  1.00 10.00      A    C  
ATOM   1604  CB  PRO A 499      -0.327 -21.024   0.324  1.00 10.00      A    C  
ATOM   1605  CG  PRO A 499      -1.647 -21.418   0.888  1.00 10.00      A    C  
ATOM   1606  CD  PRO A 499      -2.409 -20.138   1.104  1.00 10.00      A    C  
ATOM   1607  C   PRO A 499      -0.966 -20.230  -1.971  1.00 10.00      A    C  
ATOM   1608  O   PRO A 499      -0.367 -21.169  -2.493  1.00 10.00      A    O  
ATOM   1609  N   THR A 500      -1.892 -19.531  -2.609  1.00 10.00      A    N  
ATOM   1610  HN  THR A 500      -2.325 -18.782  -2.152  1.00 10.00      A    H  
ATOM   1611  CA  THR A 500      -2.289 -19.852  -3.974  1.00 10.00      A    C  
ATOM   1612  CB  THR A 500      -3.528 -20.765  -3.975  1.00 10.00      A    C  
ATOM   1613  OG1 THR A 500      -4.244 -20.600  -2.739  1.00 10.00      A    O  
ATOM   1614  HG1 THR A 500      -5.117 -20.229  -2.919  1.00 10.00      A    H  
ATOM   1615  CG2 THR A 500      -3.123 -22.223  -4.134  1.00 10.00      A    C  
ATOM   1616  C   THR A 500      -2.600 -18.578  -4.754  1.00 10.00      A    C  
ATOM   1617  O   THR A 500      -3.763 -18.197  -4.901  1.00 10.00      A    O  
ATOM   1618  N   ASN A 501      -1.561 -17.911  -5.238  1.00 10.00      A    N  
ATOM   1619  HN  ASN A 501      -0.659 -18.270  -5.116  1.00 10.00      A    H  
ATOM   1620  CA  ASN A 501      -1.742 -16.670  -5.979  1.00 10.00      A    C  
ATOM   1621  CB  ASN A 501      -1.690 -15.471  -5.029  1.00 10.00      A    C  
ATOM   1622  CG  ASN A 501      -2.907 -14.579  -5.159  1.00 10.00      A    C  
ATOM   1623  OD1 ASN A 501      -3.698 -14.722  -6.090  1.00 10.00      A    O  
ATOM   1624  ND2 ASN A 501      -3.054 -13.637  -4.236  1.00 10.00      A    N  
ATOM   1625 HD21 ASN A 501      -2.376 -13.570  -3.532  1.00 10.00      A    H  
ATOM   1626 HD22 ASN A 501      -3.829 -13.037  -4.297  1.00 10.00      A    H  
ATOM   1627  C   ASN A 501      -0.690 -16.505  -7.066  1.00 10.00      A    C  
ATOM   1628  O   ASN A 501       0.424 -17.019  -6.951  1.00 10.00      A    O  
ATOM   1629  N   GLY A 502      -1.047 -15.769  -8.114  1.00 10.00      A    N  
ATOM   1630  HN  GLY A 502      -1.947 -15.383  -8.139  1.00 10.00      A    H  
ATOM   1631  CA  GLY A 502      -0.129 -15.533  -9.213  1.00 10.00      A    C  
ATOM   1632  C   GLY A 502       0.930 -14.505  -8.862  1.00 10.00      A    C  
ATOM   1633  O   GLY A 502       0.798 -13.797  -7.869  1.00 10.00      A    O  
ATOM   1634  N   VAL A 503       1.964 -14.410  -9.694  1.00 10.00      A    N  
ATOM   1635  HN  VAL A 503       1.990 -14.994 -10.479  1.00 10.00      A    H  
ATOM   1636  CA  VAL A 503       3.074 -13.476  -9.473  1.00 10.00      A    C  
ATOM   1637  CB  VAL A 503       4.105 -13.532 -10.630  1.00 10.00      A    C  
ATOM   1638  CG1 VAL A 503       3.444 -13.278 -11.979  1.00 10.00      A    C  
ATOM   1639  CG2 VAL A 503       5.259 -12.565 -10.396  1.00 10.00      A    C  
ATOM   1640  C   VAL A 503       2.613 -12.030  -9.230  1.00 10.00      A    C  
ATOM   1641  O   VAL A 503       3.144 -11.342  -8.361  1.00 10.00      A    O  
ATOM   1642  N   GLY A 504       1.608 -11.586  -9.977  1.00 10.00      A    N  
ATOM   1643  HN  GLY A 504       1.196 -12.182 -10.633  1.00 10.00      A    H  
ATOM   1644  CA  GLY A 504       1.119 -10.226  -9.824  1.00 10.00      A    C  
ATOM   1645  C   GLY A 504       0.171 -10.064  -8.651  1.00 10.00      A    C  
ATOM   1646  O   GLY A 504      -0.147  -8.950  -8.253  1.00 10.00      A    O  
ATOM   1647  N   TYR A 505      -0.271 -11.173  -8.085  1.00 10.00      A    N  
ATOM   1648  HN  TYR A 505       0.036 -12.042  -8.423  1.00 10.00      A    H  
ATOM   1649  CA  TYR A 505      -1.196 -11.132  -6.962  1.00 10.00      A    C  
ATOM   1650  CB  TYR A 505      -2.395 -12.044  -7.236  1.00 10.00      A    C  
ATOM   1651  CG  TYR A 505      -3.573 -11.374  -7.918  1.00 10.00      A    C  
ATOM   1652  CD1 TYR A 505      -4.530 -12.130  -8.588  1.00 10.00      A    C  
ATOM   1653  CD2 TYR A 505      -3.742  -9.995  -7.877  1.00 10.00      A    C  
ATOM   1654  CE1 TYR A 505      -5.620 -11.533  -9.195  1.00 10.00      A    C  
ATOM   1655  CE2 TYR A 505      -4.826  -9.388  -8.486  1.00 10.00      A    C  
ATOM   1656  CZ  TYR A 505      -5.764 -10.161  -9.141  1.00 10.00      A    C  
ATOM   1657  OH  TYR A 505      -6.854  -9.562  -9.733  1.00 10.00      A    O  
ATOM   1658  HH  TYR A 505      -7.662  -9.887  -9.324  1.00 10.00      A    H  
ATOM   1659  C   TYR A 505      -0.515 -11.534  -5.653  1.00 10.00      A    C  
ATOM   1660  O   TYR A 505      -1.136 -11.526  -4.594  1.00 10.00      A    O  
ATOM   1661  N   GLN A 506       0.764 -11.870  -5.731  1.00 10.00      A    N  
ATOM   1662  HN  GLN A 506       1.216 -11.827  -6.598  1.00 10.00      A    H  
ATOM   1663  CA  GLN A 506       1.524 -12.288  -4.557  1.00 10.00      A    C  
ATOM   1664  CB  GLN A 506       2.695 -13.178  -4.976  1.00 10.00      A    C  
ATOM   1665  CG  GLN A 506       2.308 -14.625  -5.234  1.00 10.00      A    C  
ATOM   1666  CD  GLN A 506       3.434 -15.427  -5.854  1.00 10.00      A    C  
ATOM   1667  OE1 GLN A 506       4.607 -15.178  -5.594  1.00 10.00      A    O  
ATOM   1668  NE2 GLN A 506       3.085 -16.400  -6.678  1.00 10.00      A    N  
ATOM   1669 HE21 GLN A 506       2.124 -16.551  -6.837  1.00 10.00      A    H  
ATOM   1670 HE22 GLN A 506       3.795 -16.925  -7.099  1.00 10.00      A    H  
ATOM   1671  C   GLN A 506       2.029 -11.092  -3.755  1.00 10.00      A    C  
ATOM   1672  O   GLN A 506       2.194 -10.002  -4.300  1.00 10.00      A    O  
ATOM   1673  N   PRO A 507       2.265 -11.280  -2.444  1.00 10.00      A    N  
ATOM   1674  CA  PRO A 507       2.761 -10.214  -1.568  1.00 10.00      A    C  
ATOM   1675  CB  PRO A 507       2.612 -10.803  -0.163  1.00 10.00      A    C  
ATOM   1676  CG  PRO A 507       2.667 -12.278  -0.363  1.00 10.00      A    C  
ATOM   1677  CD  PRO A 507       2.056 -12.544  -1.712  1.00 10.00      A    C  
ATOM   1678  C   PRO A 507       4.224  -9.874  -1.852  1.00 10.00      A    C  
ATOM   1679  O   PRO A 507       5.072 -10.762  -1.988  1.00 10.00      A    O  
ATOM   1680  N   TYR A 508       4.512  -8.587  -1.940  1.00 10.00      A    N  
ATOM   1681  HN  TYR A 508       3.794  -7.923  -1.814  1.00 10.00      A    H  
ATOM   1682  CA  TYR A 508       5.861  -8.126  -2.214  1.00 10.00      A    C  
ATOM   1683  CB  TYR A 508       5.904  -7.374  -3.545  1.00 10.00      A    C  
ATOM   1684  CG  TYR A 508       6.285  -8.245  -4.716  1.00 10.00      A    C  
ATOM   1685  CD1 TYR A 508       5.432  -9.240  -5.173  1.00 10.00      A    C  
ATOM   1686  CD2 TYR A 508       7.502  -8.076  -5.361  1.00 10.00      A    C  
ATOM   1687  CE1 TYR A 508       5.780 -10.045  -6.238  1.00 10.00      A    C  
ATOM   1688  CE2 TYR A 508       7.858  -8.874  -6.428  1.00 10.00      A    C  
ATOM   1689  CZ  TYR A 508       6.993  -9.856  -6.862  1.00 10.00      A    C  
ATOM   1690  OH  TYR A 508       7.347 -10.657  -7.922  1.00 10.00      A    O  
ATOM   1691  HH  TYR A 508       6.607 -10.720  -8.534  1.00 10.00      A    H  
ATOM   1692  C   TYR A 508       6.378  -7.231  -1.101  1.00 10.00      A    C  
ATOM   1693  O   TYR A 508       5.627  -6.444  -0.525  1.00 10.00      A    O  
ATOM   1694  N   ARG A 509       7.661  -7.360  -0.802  1.00 10.00      A    N  
ATOM   1695  HN  ARG A 509       8.207  -8.009  -1.300  1.00 10.00      A    H  
ATOM   1696  CA  ARG A 509       8.290  -6.549   0.226  1.00 10.00      A    C  
ATOM   1697  CB  ARG A 509       9.135  -7.414   1.162  1.00 10.00      A    C  
ATOM   1698  CG  ARG A 509       8.314  -8.374   2.002  1.00 10.00      A    C  
ATOM   1699  CD  ARG A 509       9.146  -9.023   3.094  1.00 10.00      A    C  
ATOM   1700  NE  ARG A 509       8.351  -9.960   3.886  1.00 10.00      A    N  
ATOM   1701  HE  ARG A 509       7.434 -10.145   3.574  1.00 10.00      A    H  
ATOM   1702  CZ  ARG A 509       8.787 -10.590   4.974  1.00 10.00      A    C  
ATOM   1703  NH1 ARG A 509      10.023 -10.380   5.428  1.00 10.00      A    N  
ATOM   1704 HH11 ARG A 509      10.362 -10.870   6.286  1.00 10.00      A    H  
ATOM   1705 HH12 ARG A 509      10.661  -9.730   4.923  1.00 10.00      A    H  
ATOM   1706  NH2 ARG A 509       7.983 -11.443   5.597  1.00 10.00      A    N  
ATOM   1707 HH21 ARG A 509       8.301 -11.941   6.450  1.00 10.00      A    H  
ATOM   1708 HH22 ARG A 509       7.014 -11.626   5.215  1.00 10.00      A    H  
ATOM   1709  C   ARG A 509       9.147  -5.488  -0.438  1.00 10.00      A    C  
ATOM   1710  O   ARG A 509      10.034  -5.807  -1.232  1.00 10.00      A    O  
ATOM   1711  N   VAL A 510       8.876  -4.232  -0.129  1.00 10.00      A    N  
ATOM   1712  HN  VAL A 510       8.168  -4.035   0.528  1.00 10.00      A    H  
ATOM   1713  CA  VAL A 510       9.613  -3.136  -0.735  1.00 10.00      A    C  
ATOM   1714  CB  VAL A 510       8.693  -2.200  -1.546  1.00 10.00      A    C  
ATOM   1715  CG1 VAL A 510       8.154  -2.918  -2.772  1.00 10.00      A    C  
ATOM   1716  CG2 VAL A 510       7.549  -1.692  -0.685  1.00 10.00      A    C  
ATOM   1717  C   VAL A 510      10.413  -2.326   0.280  1.00 10.00      A    C  
ATOM   1718  O   VAL A 510       9.947  -2.047   1.388  1.00 10.00      A    O  
ATOM   1719  N   VAL A 511      11.625  -1.970  -0.118  1.00 10.00      A    N  
ATOM   1720  HN  VAL A 511      11.930  -2.252  -1.012  1.00 10.00      A    H  
ATOM   1721  CA  VAL A 511      12.526  -1.176   0.704  1.00 10.00      A    C  
ATOM   1722  CB  VAL A 511      13.838  -1.939   0.999  1.00 10.00      A    C  
ATOM   1723  CG1 VAL A 511      14.753  -1.118   1.897  1.00 10.00      A    C  
ATOM   1724  CG2 VAL A 511      13.547  -3.296   1.624  1.00 10.00      A    C  
ATOM   1725  C   VAL A 511      12.858   0.114  -0.043  1.00 10.00      A    C  
ATOM   1726  O   VAL A 511      13.325   0.075  -1.184  1.00 10.00      A    O  
ATOM   1727  N   VAL A 512      12.609   1.249   0.593  1.00 10.00      A    N  
ATOM   1728  HN  VAL A 512      12.264   1.217   1.514  1.00 10.00      A    H  
ATOM   1729  CA  VAL A 512      12.866   2.544  -0.027  1.00 10.00      A    C  
ATOM   1730  CB  VAL A 512      11.627   3.466   0.045  1.00 10.00      A    C  
ATOM   1731  CG1 VAL A 512      11.817   4.698  -0.830  1.00 10.00      A    C  
ATOM   1732  CG2 VAL A 512      10.364   2.714  -0.349  1.00 10.00      A    C  
ATOM   1733  C   VAL A 512      14.045   3.242   0.641  1.00 10.00      A    C  
ATOM   1734  O   VAL A 512      14.111   3.332   1.867  1.00 10.00      A    O  
ATOM   1735  N   LEU A 513      14.977   3.729  -0.170  1.00 10.00      A    N  
ATOM   1736  HN  LEU A 513      14.877   3.614  -1.139  1.00 10.00      A    H  
ATOM   1737  CA  LEU A 513      16.149   4.423   0.344  1.00 10.00      A    C  
ATOM   1738  CB  LEU A 513      17.434   3.706  -0.083  1.00 10.00      A    C  
ATOM   1739  CG  LEU A 513      17.623   2.272   0.417  1.00 10.00      A    C  
ATOM   1740  CD1 LEU A 513      18.900   1.678  -0.156  1.00 10.00      A    C  
ATOM   1741  CD2 LEU A 513      17.652   2.231   1.937  1.00 10.00      A    C  
ATOM   1742  C   LEU A 513      16.184   5.869  -0.145  1.00 10.00      A    C  
ATOM   1743  O   LEU A 513      16.482   6.132  -1.314  1.00 10.00      A    O  
ATOM   1744  N   SER A 514      15.863   6.800   0.742  1.00 10.00      A    N  
ATOM   1745  HN  SER A 514      15.615   6.532   1.654  1.00 10.00      A    H  
ATOM   1746  CA  SER A 514      15.880   8.212   0.399  1.00 10.00      A    C  
ATOM   1747  CB  SER A 514      14.711   8.949   1.064  1.00 10.00      A    C  
ATOM   1748  OG  SER A 514      14.380   8.367   2.315  1.00 10.00      A    O  
ATOM   1749  HG  SER A 514      15.009   8.670   2.979  1.00 10.00      A    H  
ATOM   1750  C   SER A 514      17.217   8.823   0.801  1.00 10.00      A    C  
ATOM   1751  O   SER A 514      17.662   8.661   1.941  1.00 10.00      A    O  
ATOM   1752  N   PHE A 515      17.860   9.506  -0.138  1.00 10.00      A    N  
ATOM   1753  HN  PHE A 515      17.448   9.616  -1.020  1.00 10.00      A    H  
ATOM   1754  CA  PHE A 515      19.154  10.121   0.119  1.00 10.00      A    C  
ATOM   1755  CB  PHE A 515      20.181   9.677  -0.929  1.00 10.00      A    C  
ATOM   1756  CG  PHE A 515      20.344   8.183  -1.030  1.00 10.00      A    C  
ATOM   1757  CD1 PHE A 515      20.409   7.399   0.110  1.00 10.00      A    C  
ATOM   1758  CD2 PHE A 515      20.433   7.564  -2.266  1.00 10.00      A    C  
ATOM   1759  CE1 PHE A 515      20.557   6.028   0.023  1.00 10.00      A    C  
ATOM   1760  CE2 PHE A 515      20.581   6.192  -2.363  1.00 10.00      A    C  
ATOM   1761  CZ  PHE A 515      20.644   5.423  -1.216  1.00 10.00      A    C  
ATOM   1762  C   PHE A 515      19.034  11.638   0.154  1.00 10.00      A    C  
ATOM   1763  O   PHE A 515      19.046  12.300  -0.884  1.00 10.00      A    O  
ATOM   1764  N   GLU A 516      18.899  12.173   1.357  1.00 10.00      A    N  
ATOM   1765  HN  GLU A 516      18.902  11.586   2.141  1.00 10.00      A    H  
ATOM   1766  CA  GLU A 516      18.757  13.607   1.556  1.00 10.00      A    C  
ATOM   1767  CB  GLU A 516      17.702  13.870   2.640  1.00 10.00      A    C  
ATOM   1768  CG  GLU A 516      16.383  13.144   2.366  1.00 10.00      A    C  
ATOM   1769  CD  GLU A 516      15.362  13.252   3.487  1.00 10.00      A    C  
ATOM   1770  OE1 GLU A 516      14.992  12.201   4.069  1.00 10.00      A    O  
ATOM   1771  OE2 GLU A 516      14.906  14.377   3.770  1.00 10.00      A    O  
ATOM   1772  C   GLU A 516      20.109  14.236   1.904  1.00 10.00      A    C  
ATOM   1773  O   GLU A 516      20.964  13.586   2.505  1.00 10.00      A    O  
ATOM   1774  N   LEU A 517      20.309  15.489   1.503  1.00 10.00      A    N  
ATOM   1775  HN  LEU A 517      19.589  15.961   1.036  1.00 10.00      A    H  
ATOM   1776  CA  LEU A 517      21.566  16.186   1.762  1.00 10.00      A    C  
ATOM   1777  CB  LEU A 517      22.150  16.749   0.461  1.00 10.00      A    C  
ATOM   1778  CG  LEU A 517      22.704  15.732  -0.541  1.00 10.00      A    C  
ATOM   1779  CD1 LEU A 517      23.138  16.430  -1.822  1.00 10.00      A    C  
ATOM   1780  CD2 LEU A 517      23.867  14.959   0.066  1.00 10.00      A    C  
ATOM   1781  C   LEU A 517      21.383  17.313   2.771  1.00 10.00      A    C  
ATOM   1782  O   LEU A 517      20.270  17.788   2.987  1.00 10.00      A    O  
ATOM   1783  N   LEU A 518      22.484  17.740   3.378  1.00 10.00      A    N  
ATOM   1784  HN  LEU A 518      23.342  17.324   3.156  1.00 10.00      A    H  
ATOM   1785  CA  LEU A 518      22.448  18.816   4.361  1.00 10.00      A    C  
ATOM   1786  CB  LEU A 518      23.688  18.764   5.260  1.00 10.00      A    C  
ATOM   1787  CG  LEU A 518      23.712  19.739   6.442  1.00 10.00      A    C  
ATOM   1788  CD1 LEU A 518      22.545  19.476   7.383  1.00 10.00      A    C  
ATOM   1789  CD2 LEU A 518      25.034  19.641   7.188  1.00 10.00      A    C  
ATOM   1790  C   LEU A 518      22.351  20.177   3.674  1.00 10.00      A    C  
ATOM   1791  O   LEU A 518      22.954  20.394   2.622  1.00 10.00      A    O  
ATOM   1792  N   LEU B   6     -24.256  21.894  -6.954  1.00 10.00      B    N  
ATOM   1793  HN  LEU B   6     -23.818  22.613  -7.460  1.00 10.00      B    H  
ATOM   1794  CA  LEU B   6     -23.463  21.090  -6.032  1.00 10.00      B    C  
ATOM   1795  CB  LEU B   6     -22.954  21.951  -4.873  1.00 10.00      B    C  
ATOM   1796  CG  LEU B   6     -21.880  22.984  -5.217  1.00 10.00      B    C  
ATOM   1797  CD1 LEU B   6     -21.616  23.897  -4.029  1.00 10.00      B    C  
ATOM   1798  CD2 LEU B   6     -20.597  22.295  -5.659  1.00 10.00      B    C  
ATOM   1799  C   LEU B   6     -24.284  19.929  -5.491  1.00 10.00      B    C  
ATOM   1800  O   LEU B   6     -23.757  18.849  -5.227  1.00 10.00      B    O  
ATOM   1801  N   LYS B   7     -25.586  20.155  -5.358  1.00 10.00      B    N  
ATOM   1802  HN  LYS B   7     -25.940  21.030  -5.615  1.00 10.00      B    H  
ATOM   1803  CA  LYS B   7     -26.498  19.137  -4.840  1.00 10.00      B    C  
ATOM   1804  CB  LYS B   7     -27.915  19.700  -4.689  1.00 10.00      B    C  
ATOM   1805  CG  LYS B   7     -28.017  20.896  -3.754  1.00 10.00      B    C  
ATOM   1806  CD  LYS B   7     -29.440  21.090  -3.246  1.00 10.00      B    C  
ATOM   1807  CE  LYS B   7     -30.406  21.417  -4.376  1.00 10.00      B    C  
ATOM   1808  NZ  LYS B   7     -31.803  21.571  -3.885  1.00 10.00      B    N  
ATOM   1809  HZ1 LYS B   7     -31.865  22.379  -3.231  1.00 10.00      B    H  
ATOM   1810  HZ2 LYS B   7     -32.104  20.711  -3.383  1.00 10.00      B    H  
ATOM   1811  HZ3 LYS B   7     -32.448  21.735  -4.685  1.00 10.00      B    H  
ATOM   1812  C   LYS B   7     -26.515  17.898  -5.730  1.00 10.00      B    C  
ATOM   1813  O   LYS B   7     -26.675  16.777  -5.248  1.00 10.00      B    O  
ATOM   1814  N   TYR B   8     -26.339  18.108  -7.028  1.00 10.00      B    N  
ATOM   1815  HN  TYR B   8     -26.209  19.022  -7.352  1.00 10.00      B    H  
ATOM   1816  CA  TYR B   8     -26.330  17.007  -7.980  1.00 10.00      B    C  
ATOM   1817  CB  TYR B   8     -26.428  17.530  -9.417  1.00 10.00      B    C  
ATOM   1818  CG  TYR B   8     -26.612  16.446 -10.458  1.00 10.00      B    C  
ATOM   1819  CD1 TYR B   8     -27.516  15.408 -10.259  1.00 10.00      B    C  
ATOM   1820  CD2 TYR B   8     -25.882  16.458 -11.639  1.00 10.00      B    C  
ATOM   1821  CE1 TYR B   8     -27.684  14.414 -11.205  1.00 10.00      B    C  
ATOM   1822  CE2 TYR B   8     -26.045  15.469 -12.592  1.00 10.00      B    C  
ATOM   1823  CZ  TYR B   8     -26.946  14.449 -12.369  1.00 10.00      B    C  
ATOM   1824  OH  TYR B   8     -27.109  13.462 -13.312  1.00 10.00      B    O  
ATOM   1825  HH  TYR B   8     -28.045  13.329 -13.477  1.00 10.00      B    H  
ATOM   1826  C   TYR B   8     -25.077  16.155  -7.798  1.00 10.00      B    C  
ATOM   1827  O   TYR B   8     -25.119  14.935  -7.947  1.00 10.00      B    O  
ATOM   1828  N   LEU B   9     -23.970  16.807  -7.454  1.00 10.00      B    N  
ATOM   1829  HN  LEU B   9     -24.005  17.776  -7.327  1.00 10.00      B    H  
ATOM   1830  CA  LEU B   9     -22.707  16.110  -7.243  1.00 10.00      B    C  
ATOM   1831  CB  LEU B   9     -21.555  17.108  -7.105  1.00 10.00      B    C  
ATOM   1832  CG  LEU B   9     -21.295  18.012  -8.312  1.00 10.00      B    C  
ATOM   1833  CD1 LEU B   9     -20.201  19.022  -7.998  1.00 10.00      B    C  
ATOM   1834  CD2 LEU B   9     -20.925  17.185  -9.535  1.00 10.00      B    C  
ATOM   1835  C   LEU B   9     -22.796  15.237  -5.999  1.00 10.00      B    C  
ATOM   1836  O   LEU B   9     -22.297  14.111  -5.977  1.00 10.00      B    O  
ATOM   1837  N   VAL B  10     -23.452  15.764  -4.970  1.00 10.00      B    N  
ATOM   1838  HN  VAL B  10     -23.815  16.672  -5.052  1.00 10.00      B    H  
ATOM   1839  CA  VAL B  10     -23.632  15.036  -3.721  1.00 10.00      B    C  
ATOM   1840  CB  VAL B  10     -24.361  15.893  -2.661  1.00 10.00      B    C  
ATOM   1841  CG1 VAL B  10     -24.526  15.121  -1.359  1.00 10.00      B    C  
ATOM   1842  CG2 VAL B  10     -23.612  17.194  -2.415  1.00 10.00      B    C  
ATOM   1843  C   VAL B  10     -24.424  13.756  -3.972  1.00 10.00      B    C  
ATOM   1844  O   VAL B  10     -24.088  12.693  -3.450  1.00 10.00      B    O  
ATOM   1845  N   LYS B  11     -25.463  13.861  -4.794  1.00 10.00      B    N  
ATOM   1846  HN  LYS B  11     -25.676  14.734  -5.189  1.00 10.00      B    H  
ATOM   1847  CA  LYS B  11     -26.294  12.710  -5.119  1.00 10.00      B    C  
ATOM   1848  CB  LYS B  11     -27.600  13.130  -5.794  1.00 10.00      B    C  
ATOM   1849  CG  LYS B  11     -28.654  13.625  -4.815  1.00 10.00      B    C  
ATOM   1850  CD  LYS B  11     -28.899  12.601  -3.714  1.00 10.00      B    C  
ATOM   1851  CE  LYS B  11     -29.734  13.181  -2.583  1.00 10.00      B    C  
ATOM   1852  NZ  LYS B  11     -29.882  12.221  -1.454  1.00 10.00      B    N  
ATOM   1853  HZ1 LYS B  11     -30.315  11.337  -1.788  1.00 10.00      B    H  
ATOM   1854  HZ2 LYS B  11     -30.475  12.627  -0.709  1.00 10.00      B    H  
ATOM   1855  HZ3 LYS B  11     -28.940  11.993  -1.047  1.00 10.00      B    H  
ATOM   1856  C   LYS B  11     -25.530  11.688  -5.956  1.00 10.00      B    C  
ATOM   1857  O   LYS B  11     -25.774  10.485  -5.849  1.00 10.00      B    O  
ATOM   1858  N   GLN B  12     -24.611  12.172  -6.788  1.00 10.00      B    N  
ATOM   1859  HN  GLN B  12     -24.486  13.144  -6.852  1.00 10.00      B    H  
ATOM   1860  CA  GLN B  12     -23.788  11.293  -7.612  1.00 10.00      B    C  
ATOM   1861  CB  GLN B  12     -22.885  12.111  -8.537  1.00 10.00      B    C  
ATOM   1862  CG  GLN B  12     -23.584  12.738  -9.729  1.00 10.00      B    C  
ATOM   1863  CD  GLN B  12     -22.631  13.559 -10.575  1.00 10.00      B    C  
ATOM   1864  OE1 GLN B  12     -21.436  13.281 -10.633  1.00 10.00      B    O  
ATOM   1865  NE2 GLN B  12     -23.150  14.578 -11.237  1.00 10.00      B    N  
ATOM   1866 HE21 GLN B  12     -24.110  14.746 -11.148  1.00 10.00      B    H  
ATOM   1867 HE22 GLN B  12     -22.552  15.119 -11.791  1.00 10.00      B    H  
ATOM   1868  C   GLN B  12     -22.914  10.449  -6.698  1.00 10.00      B    C  
ATOM   1869  O   GLN B  12     -22.860   9.223  -6.816  1.00 10.00      B    O  
ATOM   1870  N   LEU B  13     -22.246  11.131  -5.775  1.00 10.00      B    N  
ATOM   1871  HN  LEU B  13     -22.341  12.110  -5.748  1.00 10.00      B    H  
ATOM   1872  CA  LEU B  13     -21.376  10.486  -4.808  1.00 10.00      B    C  
ATOM   1873  CB  LEU B  13     -20.741  11.545  -3.904  1.00 10.00      B    C  
ATOM   1874  CG  LEU B  13     -19.625  11.065  -2.977  1.00 10.00      B    C  
ATOM   1875  CD1 LEU B  13     -18.380  10.728  -3.779  1.00 10.00      B    C  
ATOM   1876  CD2 LEU B  13     -19.317  12.115  -1.920  1.00 10.00      B    C  
ATOM   1877  C   LEU B  13     -22.180   9.507  -3.965  1.00 10.00      B    C  
ATOM   1878  O   LEU B  13     -21.792   8.354  -3.797  1.00 10.00      B    O  
ATOM   1879  N   GLU B  14     -23.315   9.984  -3.462  1.00 10.00      B    N  
ATOM   1880  HN  GLU B  14     -23.558  10.918  -3.651  1.00 10.00      B    H  
ATOM   1881  CA  GLU B  14     -24.211   9.184  -2.635  1.00 10.00      B    C  
ATOM   1882  CB  GLU B  14     -25.459  10.002  -2.313  1.00 10.00      B    C  
ATOM   1883  CG  GLU B  14     -26.342   9.418  -1.229  1.00 10.00      B    C  
ATOM   1884  CD  GLU B  14     -27.669  10.136  -1.143  1.00 10.00      B    C  
ATOM   1885  OE1 GLU B  14     -27.746  11.172  -0.455  1.00 10.00      B    O  
ATOM   1886  OE2 GLU B  14     -28.643   9.679  -1.786  1.00 10.00      B    O  
ATOM   1887  C   GLU B  14     -24.604   7.890  -3.345  1.00 10.00      B    C  
ATOM   1888  O   GLU B  14     -24.701   6.831  -2.723  1.00 10.00      B    O  
ATOM   1889  N   ARG B  15     -24.828   7.983  -4.652  1.00 10.00      B    N  
ATOM   1890  HN  ARG B  15     -24.740   8.858  -5.091  1.00 10.00      B    H  
ATOM   1891  CA  ARG B  15     -25.194   6.820  -5.445  1.00 10.00      B    C  
ATOM   1892  CB  ARG B  15     -25.514   7.224  -6.887  1.00 10.00      B    C  
ATOM   1893  CG  ARG B  15     -25.885   6.054  -7.784  1.00 10.00      B    C  
ATOM   1894  CD  ARG B  15     -25.207   6.153  -9.141  1.00 10.00      B    C  
ATOM   1895  NE  ARG B  15     -24.793   4.841  -9.627  1.00 10.00      B    N  
ATOM   1896  HE  ARG B  15     -24.275   4.266  -8.992  1.00 10.00      B    H  
ATOM   1897  CZ  ARG B  15     -25.049   4.368 -10.844  1.00 10.00      B    C  
ATOM   1898  NH1 ARG B  15     -25.723   5.106 -11.722  1.00 10.00      B    N  
ATOM   1899 HH11 ARG B  15     -25.923   4.736 -12.673  1.00 10.00      B    H  
ATOM   1900 HH12 ARG B  15     -26.052   6.057 -11.459  1.00 10.00      B    H  
ATOM   1901  NH2 ARG B  15     -24.640   3.152 -11.176  1.00 10.00      B    N  
ATOM   1902 HH21 ARG B  15     -24.112   2.561 -10.469  1.00 10.00      B    H  
ATOM   1903 HH22 ARG B  15     -24.830   2.768 -12.120  1.00 10.00      B    H  
ATOM   1904  C   ARG B  15     -24.065   5.800  -5.429  1.00 10.00      B    C  
ATOM   1905  O   ARG B  15     -24.279   4.630  -5.110  1.00 10.00      B    O  
ATOM   1906  N   ALA B  16     -22.863   6.269  -5.741  1.00 10.00      B    N  
ATOM   1907  HN  ALA B  16     -22.764   7.223  -5.952  1.00 10.00      B    H  
ATOM   1908  CA  ALA B  16     -21.684   5.414  -5.776  1.00 10.00      B    C  
ATOM   1909  CB  ALA B  16     -20.488   6.190  -6.302  1.00 10.00      B    C  
ATOM   1910  C   ALA B  16     -21.385   4.826  -4.402  1.00 10.00      B    C  
ATOM   1911  O   ALA B  16     -20.907   3.697  -4.292  1.00 10.00      B    O  
ATOM   1912  N   LEU B  17     -21.674   5.591  -3.353  1.00 10.00      B    N  
ATOM   1913  HN  LEU B  17     -22.041   6.491  -3.503  1.00 10.00      B    H  
ATOM   1914  CA  LEU B  17     -21.444   5.132  -1.989  1.00 10.00      B    C  
ATOM   1915  CB  LEU B  17     -21.695   6.253  -0.974  1.00 10.00      B    C  
ATOM   1916  CG  LEU B  17     -20.852   7.523  -1.140  1.00 10.00      B    C  
ATOM   1917  CD1 LEU B  17     -21.089   8.487   0.009  1.00 10.00      B    C  
ATOM   1918  CD2 LEU B  17     -19.374   7.190  -1.271  1.00 10.00      B    C  
ATOM   1919  C   LEU B  17     -22.318   3.922  -1.679  1.00 10.00      B    C  
ATOM   1920  O   LEU B  17     -21.942   3.057  -0.891  1.00 10.00      B    O  
ATOM   1921  N   ARG B  18     -23.481   3.860  -2.320  1.00 10.00      B    N  
ATOM   1922  HN  ARG B  18     -23.721   4.581  -2.943  1.00 10.00      B    H  
ATOM   1923  CA  ARG B  18     -24.402   2.748  -2.130  1.00 10.00      B    C  
ATOM   1924  CB  ARG B  18     -25.782   3.080  -2.701  1.00 10.00      B    C  
ATOM   1925  CG  ARG B  18     -26.594   4.035  -1.843  1.00 10.00      B    C  
ATOM   1926  CD  ARG B  18     -27.963   4.305  -2.449  1.00 10.00      B    C  
ATOM   1927  NE  ARG B  18     -27.917   5.335  -3.488  1.00 10.00      B    N  
ATOM   1928  HE  ARG B  18     -27.662   5.049  -4.392  1.00 10.00      B    H  
ATOM   1929  CZ  ARG B  18     -28.194   6.623  -3.269  1.00 10.00      B    C  
ATOM   1930  NH1 ARG B  18     -28.531   7.034  -2.055  1.00 10.00      B    N  
ATOM   1931 HH11 ARG B  18     -28.584   6.359  -1.266  1.00 10.00      B    H  
ATOM   1932 HH12 ARG B  18     -28.741   8.054  -1.882  1.00 10.00      B    H  
ATOM   1933  NH2 ARG B  18     -28.142   7.501  -4.263  1.00 10.00      B    N  
ATOM   1934 HH21 ARG B  18     -27.886   7.195  -5.223  1.00 10.00      B    H  
ATOM   1935 HH22 ARG B  18     -28.356   8.506  -4.080  1.00 10.00      B    H  
ATOM   1936  C   ARG B  18     -23.848   1.489  -2.787  1.00 10.00      B    C  
ATOM   1937  O   ARG B  18     -23.862   0.408  -2.197  1.00 10.00      B    O  
ATOM   1938  N   GLU B  19     -23.348   1.644  -4.007  1.00 10.00      B    N  
ATOM   1939  HN  GLU B  19     -23.367   2.534  -4.423  1.00 10.00      B    H  
ATOM   1940  CA  GLU B  19     -22.776   0.528  -4.749  1.00 10.00      B    C  
ATOM   1941  CB  GLU B  19     -22.522   0.934  -6.201  1.00 10.00      B    C  
ATOM   1942  CG  GLU B  19     -23.796   1.202  -6.984  1.00 10.00      B    C  
ATOM   1943  CD  GLU B  19     -23.593   2.168  -8.132  1.00 10.00      B    C  
ATOM   1944  OE1 GLU B  19     -23.515   3.387  -7.879  1.00 10.00      B    O  
ATOM   1945  OE2 GLU B  19     -23.535   1.716  -9.294  1.00 10.00      B    O  
ATOM   1946  C   GLU B  19     -21.487   0.058  -4.084  1.00 10.00      B    C  
ATOM   1947  O   GLU B  19     -21.219  -1.142  -3.990  1.00 10.00      B    O  
ATOM   1948  N   LEU B  20     -20.701   1.015  -3.611  1.00 10.00      B    N  
ATOM   1949  HN  LEU B  20     -20.967   1.955  -3.737  1.00 10.00      B    H  
ATOM   1950  CA  LEU B  20     -19.448   0.723  -2.929  1.00 10.00      B    C  
ATOM   1951  CB  LEU B  20     -18.692   2.028  -2.667  1.00 10.00      B    C  
ATOM   1952  CG  LEU B  20     -17.219   1.918  -2.269  1.00 10.00      B    C  
ATOM   1953  CD1 LEU B  20     -16.508   0.858  -3.097  1.00 10.00      B    C  
ATOM   1954  CD2 LEU B  20     -16.539   3.266  -2.443  1.00 10.00      B    C  
ATOM   1955  C   LEU B  20     -19.734  -0.003  -1.617  1.00 10.00      B    C  
ATOM   1956  O   LEU B  20     -18.993  -0.899  -1.210  1.00 10.00      B    O  
ATOM   1957  N   LYS B  21     -20.830   0.385  -0.974  1.00 10.00      B    N  
ATOM   1958  HN  LYS B  21     -21.366   1.118  -1.349  1.00 10.00      B    H  
ATOM   1959  CA  LYS B  21     -21.254  -0.229   0.276  1.00 10.00      B    C  
ATOM   1960  CB  LYS B  21     -22.456   0.534   0.846  1.00 10.00      B    C  
ATOM   1961  CG  LYS B  21     -22.855   0.147   2.261  1.00 10.00      B    C  
ATOM   1962  CD  LYS B  21     -24.189  -0.585   2.276  1.00 10.00      B    C  
ATOM   1963  CE  LYS B  21     -24.931  -0.366   3.585  1.00 10.00      B    C  
ATOM   1964  NZ  LYS B  21     -24.073  -0.634   4.772  1.00 10.00      B    N  
ATOM   1965  HZ1 LYS B  21     -23.095  -0.340   4.580  1.00 10.00      B    H  
ATOM   1966  HZ2 LYS B  21     -24.082  -1.651   5.006  1.00 10.00      B    H  
ATOM   1967  HZ3 LYS B  21     -24.425  -0.098   5.592  1.00 10.00      B    H  
ATOM   1968  C   LYS B  21     -21.624  -1.687   0.023  1.00 10.00      B    C  
ATOM   1969  O   LYS B  21     -21.341  -2.565   0.839  1.00 10.00      B    O  
ATOM   1970  N   LYS B  22     -22.249  -1.933  -1.124  1.00 10.00      B    N  
ATOM   1971  HN  LYS B  22     -22.449  -1.184  -1.728  1.00 10.00      B    H  
ATOM   1972  CA  LYS B  22     -22.646  -3.278  -1.510  1.00 10.00      B    C  
ATOM   1973  CB  LYS B  22     -23.547  -3.233  -2.749  1.00 10.00      B    C  
ATOM   1974  CG  LYS B  22     -24.071  -4.591  -3.188  1.00 10.00      B    C  
ATOM   1975  CD  LYS B  22     -24.500  -4.573  -4.645  1.00 10.00      B    C  
ATOM   1976  CE  LYS B  22     -24.776  -5.979  -5.151  1.00 10.00      B    C  
ATOM   1977  NZ  LYS B  22     -24.300  -6.170  -6.549  1.00 10.00      B    N  
ATOM   1978  HZ1 LYS B  22     -24.326  -7.179  -6.798  1.00 10.00      B    H  
ATOM   1979  HZ2 LYS B  22     -23.319  -5.832  -6.641  1.00 10.00      B    H  
ATOM   1980  HZ3 LYS B  22     -24.904  -5.643  -7.209  1.00 10.00      B    H  
ATOM   1981  C   LYS B  22     -21.405  -4.116  -1.800  1.00 10.00      B    C  
ATOM   1982  O   LYS B  22     -21.316  -5.277  -1.396  1.00 10.00      B    O  
ATOM   1983  N   SER B  23     -20.443  -3.500  -2.480  1.00 10.00      B    N  
ATOM   1984  HN  SER B  23     -20.580  -2.567  -2.758  1.00 10.00      B    H  
ATOM   1985  CA  SER B  23     -19.195  -4.162  -2.832  1.00 10.00      B    C  
ATOM   1986  CB  SER B  23     -18.348  -3.249  -3.726  1.00 10.00      B    C  
ATOM   1987  OG  SER B  23     -17.144  -3.883  -4.126  1.00 10.00      B    O  
ATOM   1988  HG  SER B  23     -17.354  -4.709  -4.577  1.00 10.00      B    H  
ATOM   1989  C   SER B  23     -18.421  -4.560  -1.578  1.00 10.00      B    C  
ATOM   1990  O   SER B  23     -17.763  -5.601  -1.549  1.00 10.00      B    O  
ATOM   1991  N   LEU B  24     -18.512  -3.732  -0.539  1.00 10.00      B    N  
ATOM   1992  HN  LEU B  24     -19.043  -2.911  -0.626  1.00 10.00      B    H  
ATOM   1993  CA  LEU B  24     -17.832  -4.011   0.720  1.00 10.00      B    C  
ATOM   1994  CB  LEU B  24     -18.019  -2.855   1.710  1.00 10.00      B    C  
ATOM   1995  CG  LEU B  24     -16.760  -2.387   2.451  1.00 10.00      B    C  
ATOM   1996  CD1 LEU B  24     -15.761  -1.771   1.482  1.00 10.00      B    C  
ATOM   1997  CD2 LEU B  24     -17.113  -1.402   3.558  1.00 10.00      B    C  
ATOM   1998  C   LEU B  24     -18.354  -5.318   1.312  1.00 10.00      B    C  
ATOM   1999  O   LEU B  24     -17.585  -6.139   1.807  1.00 10.00      B    O  
ATOM   2000  N   TYR B  25     -19.667  -5.520   1.222  1.00 10.00      B    N  
ATOM   2001  HN  TYR B  25     -20.227  -4.837   0.795  1.00 10.00      B    H  
ATOM   2002  CA  TYR B  25     -20.290  -6.735   1.736  1.00 10.00      B    C  
ATOM   2003  CB  TYR B  25     -21.816  -6.635   1.686  1.00 10.00      B    C  
ATOM   2004  CG  TYR B  25     -22.404  -5.733   2.741  1.00 10.00      B    C  
ATOM   2005  CD1 TYR B  25     -22.192  -5.980   4.091  1.00 10.00      B    C  
ATOM   2006  CD2 TYR B  25     -23.169  -4.632   2.387  1.00 10.00      B    C  
ATOM   2007  CE1 TYR B  25     -22.726  -5.153   5.059  1.00 10.00      B    C  
ATOM   2008  CE2 TYR B  25     -23.706  -3.802   3.348  1.00 10.00      B    C  
ATOM   2009  CZ  TYR B  25     -23.482  -4.066   4.682  1.00 10.00      B    C  
ATOM   2010  OH  TYR B  25     -24.010  -3.230   5.640  1.00 10.00      B    O  
ATOM   2011  HH  TYR B  25     -23.655  -3.473   6.506  1.00 10.00      B    H  
ATOM   2012  C   TYR B  25     -19.833  -7.945   0.936  1.00 10.00      B    C  
ATOM   2013  O   TYR B  25     -19.611  -9.022   1.491  1.00 10.00      B    O  
ATOM   2014  N   GLU B  26     -19.708  -7.762  -0.372  1.00 10.00      B    N  
ATOM   2015  HN  GLU B  26     -19.914  -6.880  -0.754  1.00 10.00      B    H  
ATOM   2016  CA  GLU B  26     -19.267  -8.831  -1.253  1.00 10.00      B    C  
ATOM   2017  CB  GLU B  26     -19.424  -8.417  -2.722  1.00 10.00      B    C  
ATOM   2018  CG  GLU B  26     -20.872  -8.183  -3.144  1.00 10.00      B    C  
ATOM   2019  CD  GLU B  26     -21.014  -7.634  -4.554  1.00 10.00      B    C  
ATOM   2020  OE1 GLU B  26     -19.997  -7.533  -5.263  1.00 10.00      B    O  
ATOM   2021  OE2 GLU B  26     -22.156  -7.302  -4.951  1.00 10.00      B    O  
ATOM   2022  C   GLU B  26     -17.822  -9.206  -0.934  1.00 10.00      B    C  
ATOM   2023  O   GLU B  26     -17.484 -10.387  -0.831  1.00 10.00      B    O  
ATOM   2024  N   LEU B  27     -16.989  -8.188  -0.744  1.00 10.00      B    N  
ATOM   2025  HN  LEU B  27     -17.330  -7.269  -0.835  1.00 10.00      B    H  
ATOM   2026  CA  LEU B  27     -15.582  -8.388  -0.421  1.00 10.00      B    C  
ATOM   2027  CB  LEU B  27     -14.831  -7.052  -0.424  1.00 10.00      B    C  
ATOM   2028  CG  LEU B  27     -13.322  -7.117  -0.165  1.00 10.00      B    C  
ATOM   2029  CD1 LEU B  27     -12.632  -7.988  -1.204  1.00 10.00      B    C  
ATOM   2030  CD2 LEU B  27     -12.721  -5.720  -0.150  1.00 10.00      B    C  
ATOM   2031  C   LEU B  27     -15.414  -9.093   0.925  1.00 10.00      B    C  
ATOM   2032  O   LEU B  27     -14.677 -10.074   1.024  1.00 10.00      B    O  
ATOM   2033  N   GLU B  28     -16.110  -8.600   1.949  1.00 10.00      B    N  
ATOM   2034  HN  GLU B  28     -16.677  -7.809   1.809  1.00 10.00      B    H  
ATOM   2035  CA  GLU B  28     -16.030  -9.188   3.286  1.00 10.00      B    C  
ATOM   2036  CB  GLU B  28     -16.851  -8.394   4.303  1.00 10.00      B    C  
ATOM   2037  CG  GLU B  28     -16.160  -7.131   4.793  1.00 10.00      B    C  
ATOM   2038  CD  GLU B  28     -14.703  -7.368   5.143  1.00 10.00      B    C  
ATOM   2039  OE1 GLU B  28     -14.419  -7.740   6.298  1.00 10.00      B    O  
ATOM   2040  OE2 GLU B  28     -13.841  -7.189   4.255  1.00 10.00      B    O  
ATOM   2041  C   GLU B  28     -16.429 -10.661   3.288  1.00 10.00      B    C  
ATOM   2042  O   GLU B  28     -15.767 -11.489   3.915  1.00 10.00      B    O  
ATOM   2043  N   ARG B  29     -17.504 -10.990   2.578  1.00 10.00      B    N  
ATOM   2044  HN  ARG B  29     -17.999 -10.290   2.103  1.00 10.00      B    H  
ATOM   2045  CA  ARG B  29     -17.952 -12.376   2.498  1.00 10.00      B    C  
ATOM   2046  CB  ARG B  29     -19.276 -12.489   1.745  1.00 10.00      B    C  
ATOM   2047  CG  ARG B  29     -20.497 -12.167   2.587  1.00 10.00      B    C  
ATOM   2048  CD  ARG B  29     -21.779 -12.454   1.823  1.00 10.00      B    C  
ATOM   2049  NE  ARG B  29     -21.790 -11.807   0.509  1.00 10.00      B    N  
ATOM   2050  HE  ARG B  29     -21.277 -12.244  -0.208  1.00 10.00      B    H  
ATOM   2051  CZ  ARG B  29     -22.444 -10.677   0.237  1.00 10.00      B    C  
ATOM   2052  NH1 ARG B  29     -23.143 -10.064   1.189  1.00 10.00      B    N  
ATOM   2053 HH11 ARG B  29     -23.655  -9.180   0.980  1.00 10.00      B    H  
ATOM   2054 HH12 ARG B  29     -23.181 -10.466   2.150  1.00 10.00      B    H  
ATOM   2055  NH2 ARG B  29     -22.398 -10.160  -0.987  1.00 10.00      B    N  
ATOM   2056 HH21 ARG B  29     -21.850 -10.635  -1.737  1.00 10.00      B    H  
ATOM   2057 HH22 ARG B  29     -22.904  -9.275  -1.205  1.00 10.00      B    H  
ATOM   2058  C   ARG B  29     -16.890 -13.216   1.811  1.00 10.00      B    C  
ATOM   2059  O   ARG B  29     -16.543 -14.299   2.274  1.00 10.00      B    O  
ATOM   2060  N   SER B  30     -16.355 -12.683   0.717  1.00 10.00      B    N  
ATOM   2061  HN  SER B  30     -16.671 -11.807   0.409  1.00 10.00      B    H  
ATOM   2062  CA  SER B  30     -15.314 -13.360  -0.038  1.00 10.00      B    C  
ATOM   2063  CB  SER B  30     -14.912 -12.509  -1.249  1.00 10.00      B    C  
ATOM   2064  OG  SER B  30     -13.832 -13.088  -1.961  1.00 10.00      B    O  
ATOM   2065  HG  SER B  30     -14.173 -13.730  -2.593  1.00 10.00      B    H  
ATOM   2066  C   SER B  30     -14.108 -13.621   0.859  1.00 10.00      B    C  
ATOM   2067  O   SER B  30     -13.455 -14.654   0.753  1.00 10.00      B    O  
ATOM   2068  N   LEU B  31     -13.834 -12.680   1.756  1.00 10.00      B    N  
ATOM   2069  HN  LEU B  31     -14.398 -11.875   1.790  1.00 10.00      B    H  
ATOM   2070  CA  LEU B  31     -12.722 -12.801   2.686  1.00 10.00      B    C  
ATOM   2071  CB  LEU B  31     -12.542 -11.489   3.449  1.00 10.00      B    C  
ATOM   2072  CG  LEU B  31     -11.144 -11.208   3.991  1.00 10.00      B    C  
ATOM   2073  CD1 LEU B  31     -10.284 -10.545   2.924  1.00 10.00      B    C  
ATOM   2074  CD2 LEU B  31     -11.220 -10.350   5.243  1.00 10.00      B    C  
ATOM   2075  C   LEU B  31     -12.987 -13.936   3.672  1.00 10.00      B    C  
ATOM   2076  O   LEU B  31     -12.127 -14.789   3.903  1.00 10.00      B    O  
ATOM   2077  N   GLU B  32     -14.191 -13.940   4.234  1.00 10.00      B    N  
ATOM   2078  HN  GLU B  32     -14.827 -13.225   4.002  1.00 10.00      B    H  
ATOM   2079  CA  GLU B  32     -14.600 -14.961   5.191  1.00 10.00      B    C  
ATOM   2080  CB  GLU B  32     -16.002 -14.643   5.718  1.00 10.00      B    C  
ATOM   2081  CG  GLU B  32     -16.468 -15.539   6.854  1.00 10.00      B    C  
ATOM   2082  CD  GLU B  32     -17.925 -15.934   6.720  1.00 10.00      B    C  
ATOM   2083  OE1 GLU B  32     -18.740 -15.085   6.317  1.00 10.00      B    O  
ATOM   2084  OE2 GLU B  32     -18.252 -17.108   7.004  1.00 10.00      B    O  
ATOM   2085  C   GLU B  32     -14.589 -16.340   4.536  1.00 10.00      B    C  
ATOM   2086  O   GLU B  32     -14.111 -17.316   5.115  1.00 10.00      B    O  
ATOM   2087  N   GLU B  33     -15.116 -16.413   3.321  1.00 10.00      B    N  
ATOM   2088  HN  GLU B  33     -15.497 -15.599   2.913  1.00 10.00      B    H  
ATOM   2089  CA  GLU B  33     -15.164 -17.664   2.581  1.00 10.00      B    C  
ATOM   2090  CB  GLU B  33     -16.113 -17.556   1.388  1.00 10.00      B    C  
ATOM   2091  CG  GLU B  33     -17.556 -17.290   1.788  1.00 10.00      B    C  
ATOM   2092  CD  GLU B  33     -18.495 -17.235   0.602  1.00 10.00      B    C  
ATOM   2093  OE1 GLU B  33     -19.008 -18.302   0.209  1.00 10.00      B    O  
ATOM   2094  OE2 GLU B  33     -18.724 -16.125   0.073  1.00 10.00      B    O  
ATOM   2095  C   GLU B  33     -13.770 -18.102   2.143  1.00 10.00      B    C  
ATOM   2096  O   GLU B  33     -13.495 -19.298   2.037  1.00 10.00      B    O  
ATOM   2097  N   LEU B  34     -12.896 -17.128   1.901  1.00 10.00      B    N  
ATOM   2098  HN  LEU B  34     -13.188 -16.194   1.983  1.00 10.00      B    H  
ATOM   2099  CA  LEU B  34     -11.521 -17.404   1.496  1.00 10.00      B    C  
ATOM   2100  CB  LEU B  34     -10.793 -16.106   1.125  1.00 10.00      B    C  
ATOM   2101  CG  LEU B  34      -9.295 -16.223   0.828  1.00 10.00      B    C  
ATOM   2102  CD1 LEU B  34      -9.058 -17.063  -0.415  1.00 10.00      B    C  
ATOM   2103  CD2 LEU B  34      -8.667 -14.846   0.678  1.00 10.00      B    C  
ATOM   2104  C   LEU B  34     -10.775 -18.118   2.615  1.00 10.00      B    C  
ATOM   2105  O   LEU B  34     -10.260 -19.212   2.422  1.00 10.00      B    O  
ATOM   2106  N   GLU B  35     -10.758 -17.503   3.793  1.00 10.00      B    N  
ATOM   2107  HN  GLU B  35     -11.215 -16.639   3.885  1.00 10.00      B    H  
ATOM   2108  CA  GLU B  35     -10.081 -18.074   4.958  1.00 10.00      B    C  
ATOM   2109  CB  GLU B  35     -10.222 -17.119   6.147  1.00 10.00      B    C  
ATOM   2110  CG  GLU B  35      -9.461 -17.536   7.393  1.00 10.00      B    C  
ATOM   2111  CD  GLU B  35      -9.599 -16.527   8.513  1.00 10.00      B    C  
ATOM   2112  OE1 GLU B  35     -10.703 -16.424   9.086  1.00 10.00      B    O  
ATOM   2113  OE2 GLU B  35      -8.604 -15.835   8.814  1.00 10.00      B    O  
ATOM   2114  C   GLU B  35     -10.685 -19.431   5.306  1.00 10.00      B    C  
ATOM   2115  O   GLU B  35     -10.024 -20.312   5.856  1.00 10.00      B    O  
ATOM   2116  N   LYS B  36     -11.947 -19.583   4.946  1.00 10.00      B    N  
ATOM   2117  HN  LYS B  36     -12.395 -18.838   4.497  1.00 10.00      B    H  
ATOM   2118  CA  LYS B  36     -12.695 -20.801   5.199  1.00 10.00      B    C  
ATOM   2119  CB  LYS B  36     -14.186 -20.494   5.035  1.00 10.00      B    C  
ATOM   2120  CG  LYS B  36     -15.140 -21.507   5.644  1.00 10.00      B    C  
ATOM   2121  CD  LYS B  36     -16.586 -21.093   5.404  1.00 10.00      B    C  
ATOM   2122  CE  LYS B  36     -16.860 -19.699   5.953  1.00 10.00      B    C  
ATOM   2123  NZ  LYS B  36     -18.151 -19.138   5.468  1.00 10.00      B    N  
ATOM   2124  HZ1 LYS B  36     -18.102 -18.946   4.447  1.00 10.00      B    H  
ATOM   2125  HZ2 LYS B  36     -18.356 -18.237   5.969  1.00 10.00      B    H  
ATOM   2126  HZ3 LYS B  36     -18.926 -19.802   5.654  1.00 10.00      B    H  
ATOM   2127  C   LYS B  36     -12.294 -21.919   4.235  1.00 10.00      B    C  
ATOM   2128  O   LYS B  36     -12.445 -23.097   4.552  1.00 10.00      B    O  
ATOM   2129  N   ASN B  37     -11.781 -21.552   3.063  1.00 10.00      B    N  
ATOM   2130  HN  ASN B  37     -11.638 -20.599   2.875  1.00 10.00      B    H  
ATOM   2131  CA  ASN B  37     -11.395 -22.543   2.061  1.00 10.00      B    C  
ATOM   2132  CB  ASN B  37     -12.491 -22.698   0.995  1.00 10.00      B    C  
ATOM   2133  CG  ASN B  37     -13.800 -23.243   1.533  1.00 10.00      B    C  
ATOM   2134  OD1 ASN B  37     -13.992 -24.453   1.631  1.00 10.00      B    O  
ATOM   2135  ND2 ASN B  37     -14.719 -22.349   1.870  1.00 10.00      B    N  
ATOM   2136 HD21 ASN B  37     -14.503 -21.398   1.755  1.00 10.00      B    H  
ATOM   2137 HD22 ASN B  37     -15.574 -22.675   2.212  1.00 10.00      B    H  
ATOM   2138  C   ASN B  37     -10.086 -22.177   1.369  1.00 10.00      B    C  
ATOM   2139  O   ASN B  37     -10.056 -21.298   0.505  1.00 10.00      B    O  
ATOM   2140  N   PRO B  38      -8.981 -22.840   1.737  1.00 10.00      B    N  
ATOM   2141  CA  PRO B  38      -7.676 -22.593   1.116  1.00 10.00      B    C  
ATOM   2142  CB  PRO B  38      -6.710 -23.443   1.950  1.00 10.00      B    C  
ATOM   2143  CG  PRO B  38      -7.563 -24.492   2.579  1.00 10.00      B    C  
ATOM   2144  CD  PRO B  38      -8.914 -23.868   2.789  1.00 10.00      B    C  
ATOM   2145  C   PRO B  38      -7.680 -23.053  -0.343  1.00 10.00      B    C  
ATOM   2146  O   PRO B  38      -7.603 -24.250  -0.630  1.00 10.00      B    O  
ATOM   2147  N   SER B  39      -7.779 -22.100  -1.260  1.00 10.00      B    N  
ATOM   2148  HN  SER B  39      -7.802 -21.157  -0.975  1.00 10.00      B    H  
ATOM   2149  CA  SER B  39      -7.825 -22.412  -2.681  1.00 10.00      B    C  
ATOM   2150  CB  SER B  39      -9.270 -22.714  -3.087  1.00 10.00      B    C  
ATOM   2151  OG  SER B  39     -10.178 -21.905  -2.354  1.00 10.00      B    O  
ATOM   2152  HG  SER B  39      -9.884 -21.844  -1.435  1.00 10.00      B    H  
ATOM   2153  C   SER B  39      -7.272 -21.261  -3.517  1.00 10.00      B    C  
ATOM   2154  O   SER B  39      -7.123 -20.140  -3.029  1.00 10.00      B    O  
ATOM   2155  N   GLU B  40      -6.967 -21.542  -4.775  1.00 10.00      B    N  
ATOM   2156  HN  GLU B  40      -7.112 -22.452  -5.112  1.00 10.00      B    H  
ATOM   2157  CA  GLU B  40      -6.434 -20.529  -5.675  1.00 10.00      B    C  
ATOM   2158  CB  GLU B  40      -5.604 -21.191  -6.777  1.00 10.00      B    C  
ATOM   2159  CG  GLU B  40      -4.828 -20.217  -7.647  1.00 10.00      B    C  
ATOM   2160  CD  GLU B  40      -3.603 -20.850  -8.271  1.00 10.00      B    C  
ATOM   2161  OE1 GLU B  40      -3.728 -21.441  -9.363  1.00 10.00      B    O  
ATOM   2162  OE2 GLU B  40      -2.515 -20.756  -7.663  1.00 10.00      B    O  
ATOM   2163  C   GLU B  40      -7.573 -19.727  -6.285  1.00 10.00      B    C  
ATOM   2164  O   GLU B  40      -7.500 -18.503  -6.401  1.00 10.00      B    O  
ATOM   2165  N   ASP B  41      -8.638 -20.435  -6.631  1.00 10.00      B    N  
ATOM   2166  HN  ASP B  41      -8.633 -21.408  -6.469  1.00 10.00      B    H  
ATOM   2167  CA  ASP B  41      -9.823 -19.841  -7.237  1.00 10.00      B    C  
ATOM   2168  CB  ASP B  41     -10.896 -20.915  -7.469  1.00 10.00      B    C  
ATOM   2169  CG  ASP B  41     -10.350 -22.332  -7.431  1.00 10.00      B    C  
ATOM   2170  OD1 ASP B  41     -10.401 -23.015  -8.470  1.00 10.00      B    O  
ATOM   2171  OD2 ASP B  41      -9.857 -22.754  -6.358  1.00 10.00      B    O  
ATOM   2172  C   ASP B  41     -10.394 -18.753  -6.343  1.00 10.00      B    C  
ATOM   2173  O   ASP B  41     -10.584 -17.613  -6.774  1.00 10.00      B    O  
ATOM   2174  N   ALA B  42     -10.651 -19.112  -5.090  1.00 10.00      B    N  
ATOM   2175  HN  ALA B  42     -10.467 -20.035  -4.813  1.00 10.00      B    H  
ATOM   2176  CA  ALA B  42     -11.205 -18.177  -4.121  1.00 10.00      B    C  
ATOM   2177  CB  ALA B  42     -11.466 -18.872  -2.794  1.00 10.00      B    C  
ATOM   2178  C   ALA B  42     -10.292 -16.972  -3.927  1.00 10.00      B    C  
ATOM   2179  O   ALA B  42     -10.763 -15.840  -3.820  1.00 10.00      B    O  
ATOM   2180  N   LEU B  43      -8.986 -17.217  -3.900  1.00 10.00      B    N  
ATOM   2181  HN  LEU B  43      -8.668 -18.139  -4.007  1.00 10.00      B    H  
ATOM   2182  CA  LEU B  43      -8.018 -16.146  -3.716  1.00 10.00      B    C  
ATOM   2183  CB  LEU B  43      -6.610 -16.699  -3.489  1.00 10.00      B    C  
ATOM   2184  CG  LEU B  43      -5.804 -16.073  -2.343  1.00 10.00      B    C  
ATOM   2185  CD1 LEU B  43      -4.321 -16.299  -2.554  1.00 10.00      B    C  
ATOM   2186  CD2 LEU B  43      -6.102 -14.588  -2.187  1.00 10.00      B    C  
ATOM   2187  C   LEU B  43      -8.021 -15.195  -4.905  1.00 10.00      B    C  
ATOM   2188  O   LEU B  43      -8.217 -13.995  -4.736  1.00 10.00      B    O  
ATOM   2189  N   VAL B  44      -7.813 -15.736  -6.105  1.00 10.00      B    N  
ATOM   2190  HN  VAL B  44      -7.672 -16.710  -6.174  1.00 10.00      B    H  
ATOM   2191  CA  VAL B  44      -7.788 -14.926  -7.323  1.00 10.00      B    C  
ATOM   2192  CB  VAL B  44      -7.627 -15.787  -8.596  1.00 10.00      B    C  
ATOM   2193  CG1 VAL B  44      -7.736 -14.931  -9.850  1.00 10.00      B    C  
ATOM   2194  CG2 VAL B  44      -6.290 -16.514  -8.572  1.00 10.00      B    C  
ATOM   2195  C   VAL B  44      -9.032 -14.044  -7.425  1.00 10.00      B    C  
ATOM   2196  O   VAL B  44      -8.935 -12.857  -7.755  1.00 10.00      B    O  
ATOM   2197  N   GLU B  45     -10.191 -14.621  -7.116  1.00 10.00      B    N  
ATOM   2198  HN  GLU B  45     -10.202 -15.571  -6.863  1.00 10.00      B    H  
ATOM   2199  CA  GLU B  45     -11.445 -13.880  -7.151  1.00 10.00      B    C  
ATOM   2200  CB  GLU B  45     -12.644 -14.826  -7.003  1.00 10.00      B    C  
ATOM   2201  CG  GLU B  45     -13.985 -14.142  -6.754  1.00 10.00      B    C  
ATOM   2202  CD  GLU B  45     -14.341 -13.083  -7.787  1.00 10.00      B    C  
ATOM   2203  OE1 GLU B  45     -13.651 -12.983  -8.823  1.00 10.00      B    O  
ATOM   2204  OE2 GLU B  45     -15.314 -12.337  -7.557  1.00 10.00      B    O  
ATOM   2205  C   GLU B  45     -11.452 -12.801  -6.070  1.00 10.00      B    C  
ATOM   2206  O   GLU B  45     -11.851 -11.664  -6.322  1.00 10.00      B    O  
ATOM   2207  N   ASN B  46     -10.987 -13.154  -4.873  1.00 10.00      B    N  
ATOM   2208  HN  ASN B  46     -10.680 -14.077  -4.730  1.00 10.00      B    H  
ATOM   2209  CA  ASN B  46     -10.926 -12.202  -3.766  1.00 10.00      B    C  
ATOM   2210  CB  ASN B  46     -10.379 -12.864  -2.497  1.00 10.00      B    C  
ATOM   2211  CG  ASN B  46     -10.416 -11.940  -1.291  1.00 10.00      B    C  
ATOM   2212  OD1 ASN B  46      -9.417 -11.319  -0.933  1.00 10.00      B    O  
ATOM   2213  ND2 ASN B  46     -11.574 -11.843  -0.660  1.00 10.00      B    N  
ATOM   2214 HD21 ASN B  46     -12.335 -12.368  -1.002  1.00 10.00      B    H  
ATOM   2215 HD22 ASN B  46     -11.628 -11.252   0.118  1.00 10.00      B    H  
ATOM   2216  C   ASN B  46     -10.064 -11.009  -4.156  1.00 10.00      B    C  
ATOM   2217  O   ASN B  46     -10.423  -9.859  -3.901  1.00 10.00      B    O  
ATOM   2218  N   ASN B  47      -8.934 -11.295  -4.798  1.00 10.00      B    N  
ATOM   2219  HN  ASN B  47      -8.701 -12.238  -4.955  1.00 10.00      B    H  
ATOM   2220  CA  ASN B  47      -8.028 -10.250  -5.256  1.00 10.00      B    C  
ATOM   2221  CB  ASN B  47      -6.796 -10.843  -5.942  1.00 10.00      B    C  
ATOM   2222  CG  ASN B  47      -5.981 -11.777  -5.076  1.00 10.00      B    C  
ATOM   2223  OD1 ASN B  47      -5.552 -11.428  -3.981  1.00 10.00      B    O  
ATOM   2224  ND2 ASN B  47      -5.749 -12.974  -5.583  1.00 10.00      B    N  
ATOM   2225 HD21 ASN B  47      -6.110 -13.177  -6.468  1.00 10.00      B    H  
ATOM   2226 HD22 ASN B  47      -5.234 -13.615  -5.050  1.00 10.00      B    H  
ATOM   2227  C   ASN B  47      -8.747  -9.360  -6.257  1.00 10.00      B    C  
ATOM   2228  O   ASN B  47      -8.695  -8.137  -6.159  1.00 10.00      B    O  
ATOM   2229  N   ARG B  48      -9.422  -9.987  -7.221  1.00 10.00      B    N  
ATOM   2230  HN  ARG B  48      -9.427 -10.971  -7.238  1.00 10.00      B    H  
ATOM   2231  CA  ARG B  48     -10.161  -9.255  -8.243  1.00 10.00      B    C  
ATOM   2232  CB  ARG B  48     -10.800 -10.209  -9.255  1.00 10.00      B    C  
ATOM   2233  CG  ARG B  48     -11.500  -9.497 -10.403  1.00 10.00      B    C  
ATOM   2234  CD  ARG B  48     -12.671 -10.306 -10.943  1.00 10.00      B    C  
ATOM   2235  NE  ARG B  48     -13.697 -10.544  -9.927  1.00 10.00      B    N  
ATOM   2236  HE  ARG B  48     -13.694 -11.439  -9.482  1.00 10.00      B    H  
ATOM   2237  CZ  ARG B  48     -14.630  -9.656  -9.572  1.00 10.00      B    C  
ATOM   2238  NH1 ARG B  48     -14.672  -8.451 -10.142  1.00 10.00      B    N  
ATOM   2239 HH11 ARG B  48     -13.976  -8.188 -10.874  1.00 10.00      B    H  
ATOM   2240 HH12 ARG B  48     -15.399  -7.762  -9.861  1.00 10.00      B    H  
ATOM   2241  NH2 ARG B  48     -15.521  -9.978  -8.642  1.00 10.00      B    N  
ATOM   2242 HH21 ARG B  48     -16.253  -9.300  -8.353  1.00 10.00      B    H  
ATOM   2243 HH22 ARG B  48     -15.489 -10.937  -8.190  1.00 10.00      B    H  
ATOM   2244  C   ARG B  48     -11.236  -8.386  -7.603  1.00 10.00      B    C  
ATOM   2245  O   ARG B  48     -11.393  -7.220  -7.957  1.00 10.00      B    O  
ATOM   2246  N   LEU B  49     -11.965  -8.961  -6.654  1.00 10.00      B    N  
ATOM   2247  HN  LEU B  49     -11.793  -9.905  -6.424  1.00 10.00      B    H  
ATOM   2248  CA  LEU B  49     -13.016  -8.241  -5.951  1.00 10.00      B    C  
ATOM   2249  CB  LEU B  49     -13.732  -9.167  -4.962  1.00 10.00      B    C  
ATOM   2250  CG  LEU B  49     -15.263  -9.146  -4.999  1.00 10.00      B    C  
ATOM   2251  CD1 LEU B  49     -15.831 -10.324  -4.223  1.00 10.00      B    C  
ATOM   2252  CD2 LEU B  49     -15.802  -7.833  -4.450  1.00 10.00      B    C  
ATOM   2253  C   LEU B  49     -12.423  -7.041  -5.223  1.00 10.00      B    C  
ATOM   2254  O   LEU B  49     -12.986  -5.949  -5.244  1.00 10.00      B    O  
ATOM   2255  N   ASN B  50     -11.273  -7.253  -4.593  1.00 10.00      B    N  
ATOM   2256  HN  ASN B  50     -10.883  -8.158  -4.601  1.00 10.00      B    H  
ATOM   2257  CA  ASN B  50     -10.580  -6.190  -3.873  1.00 10.00      B    C  
ATOM   2258  CB  ASN B  50      -9.385  -6.762  -3.103  1.00 10.00      B    C  
ATOM   2259  CG  ASN B  50      -9.149  -6.074  -1.771  1.00 10.00      B    C  
ATOM   2260  OD1 ASN B  50      -9.426  -4.887  -1.607  1.00 10.00      B    O  
ATOM   2261  ND2 ASN B  50      -8.630  -6.819  -0.809  1.00 10.00      B    N  
ATOM   2262 HD21 ASN B  50      -8.425  -7.761  -1.006  1.00 10.00      B    H  
ATOM   2263 HD22 ASN B  50      -8.477  -6.404   0.069  1.00 10.00      B    H  
ATOM   2264  C   ASN B  50     -10.106  -5.120  -4.853  1.00 10.00      B    C  
ATOM   2265  O   ASN B  50     -10.217  -3.925  -4.589  1.00 10.00      B    O  
ATOM   2266  N   VAL B  51      -9.587  -5.561  -5.997  1.00 10.00      B    N  
ATOM   2267  HN  VAL B  51      -9.520  -6.532  -6.147  1.00 10.00      B    H  
ATOM   2268  CA  VAL B  51      -9.110  -4.647  -7.032  1.00 10.00      B    C  
ATOM   2269  CB  VAL B  51      -8.417  -5.407  -8.190  1.00 10.00      B    C  
ATOM   2270  CG1 VAL B  51      -8.206  -4.501  -9.396  1.00 10.00      B    C  
ATOM   2271  CG2 VAL B  51      -7.086  -5.980  -7.726  1.00 10.00      B    C  
ATOM   2272  C   VAL B  51     -10.271  -3.815  -7.572  1.00 10.00      B    C  
ATOM   2273  O   VAL B  51     -10.166  -2.595  -7.695  1.00 10.00      B    O  
ATOM   2274  N   GLU B  52     -11.374  -4.493  -7.878  1.00 10.00      B    N  
ATOM   2275  HN  GLU B  52     -11.372  -5.470  -7.770  1.00 10.00      B    H  
ATOM   2276  CA  GLU B  52     -12.581  -3.849  -8.385  1.00 10.00      B    C  
ATOM   2277  CB  GLU B  52     -13.660  -4.909  -8.625  1.00 10.00      B    C  
ATOM   2278  CG  GLU B  52     -14.744  -4.499  -9.607  1.00 10.00      B    C  
ATOM   2279  CD  GLU B  52     -14.293  -4.623 -11.048  1.00 10.00      B    C  
ATOM   2280  OE1 GLU B  52     -13.818  -5.714 -11.427  1.00 10.00      B    O  
ATOM   2281  OE2 GLU B  52     -14.422  -3.632 -11.803  1.00 10.00      B    O  
ATOM   2282  C   GLU B  52     -13.094  -2.844  -7.363  1.00 10.00      B    C  
ATOM   2283  O   GLU B  52     -13.471  -1.725  -7.708  1.00 10.00      B    O  
ATOM   2284  N   ASN B  53     -13.094  -3.260  -6.103  1.00 10.00      B    N  
ATOM   2285  HN  ASN B  53     -12.779  -4.170  -5.904  1.00 10.00      B    H  
ATOM   2286  CA  ASN B  53     -13.547  -2.416  -5.005  1.00 10.00      B    C  
ATOM   2287  CB  ASN B  53     -13.529  -3.199  -3.689  1.00 10.00      B    C  
ATOM   2288  CG  ASN B  53     -14.104  -2.417  -2.524  1.00 10.00      B    C  
ATOM   2289  OD1 ASN B  53     -13.386  -1.712  -1.820  1.00 10.00      B    O  
ATOM   2290  ND2 ASN B  53     -15.405  -2.542  -2.308  1.00 10.00      B    N  
ATOM   2291 HD21 ASN B  53     -15.924  -3.127  -2.909  1.00 10.00      B    H  
ATOM   2292 HD22 ASN B  53     -15.796  -2.049  -1.559  1.00 10.00      B    H  
ATOM   2293  C   ASN B  53     -12.667  -1.178  -4.903  1.00 10.00      B    C  
ATOM   2294  O   ASN B  53     -13.166  -0.052  -4.883  1.00 10.00      B    O  
ATOM   2295  N   ASN B  54     -11.352  -1.399  -4.864  1.00 10.00      B    N  
ATOM   2296  HN  ASN B  54     -11.025  -2.327  -4.871  1.00 10.00      B    H  
ATOM   2297  CA  ASN B  54     -10.386  -0.307  -4.794  1.00 10.00      B    C  
ATOM   2298  CB  ASN B  54      -8.951  -0.842  -4.803  1.00 10.00      B    C  
ATOM   2299  CG  ASN B  54      -8.316  -0.888  -3.429  1.00 10.00      B    C  
ATOM   2300  OD1 ASN B  54      -8.796  -0.262  -2.483  1.00 10.00      B    O  
ATOM   2301  ND2 ASN B  54      -7.201  -1.592  -3.325  1.00 10.00      B    N  
ATOM   2302 HD21 ASN B  54      -6.848  -2.025  -4.127  1.00 10.00      B    H  
ATOM   2303 HD22 ASN B  54      -6.787  -1.677  -2.436  1.00 10.00      B    H  
ATOM   2304  C   ASN B  54     -10.570   0.613  -5.987  1.00 10.00      B    C  
ATOM   2305  O   ASN B  54     -10.471   1.836  -5.866  1.00 10.00      B    O  
ATOM   2306  N   LYS B  55     -10.830   0.004  -7.139  1.00 10.00      B    N  
ATOM   2307  HN  LYS B  55     -10.868  -0.980  -7.157  1.00 10.00      B    H  
ATOM   2308  CA  LYS B  55     -11.052   0.736  -8.374  1.00 10.00      B    C  
ATOM   2309  CB  LYS B  55     -11.261  -0.236  -9.539  1.00 10.00      B    C  
ATOM   2310  CG  LYS B  55     -11.931   0.372 -10.759  1.00 10.00      B    C  
ATOM   2311  CD  LYS B  55     -12.415  -0.713 -11.701  1.00 10.00      B    C  
ATOM   2312  CE  LYS B  55     -13.639  -0.262 -12.478  1.00 10.00      B    C  
ATOM   2313  NZ  LYS B  55     -14.308  -1.400 -13.160  1.00 10.00      B    N  
ATOM   2314  HZ1 LYS B  55     -13.793  -1.655 -14.022  1.00 10.00      B    H  
ATOM   2315  HZ2 LYS B  55     -15.280  -1.144 -13.409  1.00 10.00      B    H  
ATOM   2316  HZ3 LYS B  55     -14.334  -2.237 -12.523  1.00 10.00      B    H  
ATOM   2317  C   LYS B  55     -12.258   1.651  -8.233  1.00 10.00      B    C  
ATOM   2318  O   LYS B  55     -12.181   2.830  -8.566  1.00 10.00      B    O  
ATOM   2319  N   ILE B  56     -13.362   1.102  -7.722  1.00 10.00      B    N  
ATOM   2320  HN  ILE B  56     -13.352   0.149  -7.473  1.00 10.00      B    H  
ATOM   2321  CA  ILE B  56     -14.585   1.875  -7.527  1.00 10.00      B    C  
ATOM   2322  CB  ILE B  56     -15.717   1.035  -6.892  1.00 10.00      B    C  
ATOM   2323  CG1 ILE B  56     -16.102  -0.125  -7.815  1.00 10.00      B    C  
ATOM   2324  CG2 ILE B  56     -16.936   1.904  -6.601  1.00 10.00      B    C  
ATOM   2325  CD1 ILE B  56     -17.048  -1.126  -7.186  1.00 10.00      B    C  
ATOM   2326  C   ILE B  56     -14.300   3.100  -6.666  1.00 10.00      B    C  
ATOM   2327  O   ILE B  56     -14.801   4.190  -6.935  1.00 10.00      B    O  
ATOM   2328  N   ILE B  57     -13.474   2.917  -5.641  1.00 10.00      B    N  
ATOM   2329  HN  ILE B  57     -13.114   2.018  -5.471  1.00 10.00      B    H  
ATOM   2330  CA  ILE B  57     -13.104   4.015  -4.759  1.00 10.00      B    C  
ATOM   2331  CB  ILE B  57     -12.162   3.557  -3.628  1.00 10.00      B    C  
ATOM   2332  CG1 ILE B  57     -12.732   2.323  -2.930  1.00 10.00      B    C  
ATOM   2333  CG2 ILE B  57     -11.952   4.683  -2.624  1.00 10.00      B    C  
ATOM   2334  CD1 ILE B  57     -11.755   1.646  -1.996  1.00 10.00      B    C  
ATOM   2335  C   ILE B  57     -12.425   5.121  -5.562  1.00 10.00      B    C  
ATOM   2336  O   ILE B  57     -12.631   6.302  -5.304  1.00 10.00      B    O  
ATOM   2337  N   VAL B  58     -11.622   4.725  -6.547  1.00 10.00      B    N  
ATOM   2338  HN  VAL B  58     -11.508   3.763  -6.714  1.00 10.00      B    H  
ATOM   2339  CA  VAL B  58     -10.928   5.682  -7.402  1.00 10.00      B    C  
ATOM   2340  CB  VAL B  58      -9.928   4.987  -8.353  1.00 10.00      B    C  
ATOM   2341  CG1 VAL B  58      -9.178   6.011  -9.193  1.00 10.00      B    C  
ATOM   2342  CG2 VAL B  58      -8.950   4.127  -7.571  1.00 10.00      B    C  
ATOM   2343  C   VAL B  58     -11.947   6.462  -8.225  1.00 10.00      B    C  
ATOM   2344  O   VAL B  58     -11.852   7.685  -8.355  1.00 10.00      B    O  
ATOM   2345  N   GLU B  59     -12.929   5.745  -8.767  1.00 10.00      B    N  
ATOM   2346  HN  GLU B  59     -12.938   4.770  -8.635  1.00 10.00      B    H  
ATOM   2347  CA  GLU B  59     -13.985   6.365  -9.558  1.00 10.00      B    C  
ATOM   2348  CB  GLU B  59     -14.947   5.307 -10.127  1.00 10.00      B    C  
ATOM   2349  CG  GLU B  59     -14.330   3.933 -10.364  1.00 10.00      B    C  
ATOM   2350  CD  GLU B  59     -13.944   3.671 -11.808  1.00 10.00      B    C  
ATOM   2351  OE1 GLU B  59     -14.492   2.724 -12.409  1.00 10.00      B    O  
ATOM   2352  OE2 GLU B  59     -13.086   4.403 -12.341  1.00 10.00      B    O  
ATOM   2353  C   GLU B  59     -14.757   7.351  -8.683  1.00 10.00      B    C  
ATOM   2354  O   GLU B  59     -15.095   8.455  -9.112  1.00 10.00      B    O  
ATOM   2355  N   VAL B  60     -15.001   6.938  -7.444  1.00 10.00      B    N  
ATOM   2356  HN  VAL B  60     -14.694   6.042  -7.178  1.00 10.00      B    H  
ATOM   2357  CA  VAL B  60     -15.718   7.750  -6.466  1.00 10.00      B    C  
ATOM   2358  CB  VAL B  60     -16.029   6.922  -5.195  1.00 10.00      B    C  
ATOM   2359  CG1 VAL B  60     -16.529   7.803  -4.062  1.00 10.00      B    C  
ATOM   2360  CG2 VAL B  60     -17.040   5.830  -5.502  1.00 10.00      B    C  
ATOM   2361  C   VAL B  60     -14.910   8.992  -6.081  1.00 10.00      B    C  
ATOM   2362  O   VAL B  60     -15.445  10.100  -6.026  1.00 10.00      B    O  
ATOM   2363  N   LEU B  61     -13.618   8.798  -5.831  1.00 10.00      B    N  
ATOM   2364  HN  LEU B  61     -13.252   7.887  -5.900  1.00 10.00      B    H  
ATOM   2365  CA  LEU B  61     -12.725   9.890  -5.443  1.00 10.00      B    C  
ATOM   2366  CB  LEU B  61     -11.309   9.370  -5.180  1.00 10.00      B    C  
ATOM   2367  CG  LEU B  61     -11.120   8.539  -3.908  1.00 10.00      B    C  
ATOM   2368  CD1 LEU B  61      -9.783   7.817  -3.934  1.00 10.00      B    C  
ATOM   2369  CD2 LEU B  61     -11.235   9.414  -2.669  1.00 10.00      B    C  
ATOM   2370  C   LEU B  61     -12.695  11.008  -6.482  1.00 10.00      B    C  
ATOM   2371  O   LEU B  61     -12.467  12.169  -6.145  1.00 10.00      B    O  
ATOM   2372  N   ARG B  62     -12.938  10.657  -7.740  1.00 10.00      B    N  
ATOM   2373  HN  ARG B  62     -13.118   9.714  -7.949  1.00 10.00      B    H  
ATOM   2374  CA  ARG B  62     -12.942  11.643  -8.817  1.00 10.00      B    C  
ATOM   2375  CB  ARG B  62     -13.016  10.967 -10.187  1.00 10.00      B    C  
ATOM   2376  CG  ARG B  62     -11.812  10.103 -10.518  1.00 10.00      B    C  
ATOM   2377  CD  ARG B  62     -11.884   9.570 -11.939  1.00 10.00      B    C  
ATOM   2378  NE  ARG B  62     -11.151   8.314 -12.081  1.00 10.00      B    N  
ATOM   2379  HE  ARG B  62     -10.175   8.351 -11.997  1.00 10.00      B    H  
ATOM   2380  CZ  ARG B  62     -11.734   7.140 -12.318  1.00 10.00      B    C  
ATOM   2381  NH1 ARG B  62     -13.050   7.056 -12.444  1.00 10.00      B    N  
ATOM   2382 HH11 ARG B  62     -13.494   6.117 -12.625  1.00 10.00      B    H  
ATOM   2383 HH12 ARG B  62     -13.644   7.903 -12.365  1.00 10.00      B    H  
ATOM   2384  NH2 ARG B  62     -11.011   6.034 -12.411  1.00 10.00      B    N  
ATOM   2385 HH21 ARG B  62      -9.979   6.064 -12.307  1.00 10.00      B    H  
ATOM   2386 HH22 ARG B  62     -11.495   5.113 -12.586  1.00 10.00      B    H  
ATOM   2387  C   ARG B  62     -14.089  12.635  -8.651  1.00 10.00      B    C  
ATOM   2388  O   ARG B  62     -13.988  13.787  -9.068  1.00 10.00      B    O  
ATOM   2389  N   ILE B  63     -15.171  12.183  -8.026  1.00 10.00      B    N  
ATOM   2390  HN  ILE B  63     -15.186  11.254  -7.706  1.00 10.00      B    H  
ATOM   2391  CA  ILE B  63     -16.336  13.030  -7.794  1.00 10.00      B    C  
ATOM   2392  CB  ILE B  63     -17.579  12.185  -7.430  1.00 10.00      B    C  
ATOM   2393  CG1 ILE B  63     -17.759  11.038  -8.430  1.00 10.00      B    C  
ATOM   2394  CG2 ILE B  63     -18.829  13.054  -7.386  1.00 10.00      B    C  
ATOM   2395  CD1 ILE B  63     -18.796  10.017  -8.013  1.00 10.00      B    C  
ATOM   2396  C   ILE B  63     -16.050  14.014  -6.662  1.00 10.00      B    C  
ATOM   2397  O   ILE B  63     -16.554  15.136  -6.651  1.00 10.00      B    O  
ATOM   2398  N   ILE B  64     -15.225  13.581  -5.715  1.00 10.00      B    N  
ATOM   2399  HN  ILE B  64     -14.850  12.679  -5.788  1.00 10.00      B    H  
ATOM   2400  CA  ILE B  64     -14.859  14.413  -4.573  1.00 10.00      B    C  
ATOM   2401  CB  ILE B  64     -14.283  13.559  -3.420  1.00 10.00      B    C  
ATOM   2402  CG1 ILE B  64     -15.152  12.319  -3.189  1.00 10.00      B    C  
ATOM   2403  CG2 ILE B  64     -14.182  14.382  -2.142  1.00 10.00      B    C  
ATOM   2404  CD1 ILE B  64     -14.575  11.338  -2.191  1.00 10.00      B    C  
ATOM   2405  C   ILE B  64     -13.823  15.453  -4.992  1.00 10.00      B    C  
ATOM   2406  O   ILE B  64     -13.740  16.537  -4.416  1.00 10.00      B    O  
ATOM   2407  N   LEU B  65     -13.038  15.107  -6.003  1.00 10.00      B    N  
ATOM   2408  HN  LEU B  65     -13.159  14.228  -6.418  1.00 10.00      B    H  
ATOM   2409  CA  LEU B  65     -12.004  15.996  -6.515  1.00 10.00      B    C  
ATOM   2410  CB  LEU B  65     -11.086  15.235  -7.476  1.00 10.00      B    C  
ATOM   2411  CG  LEU B  65      -9.769  15.919  -7.844  1.00 10.00      B    C  
ATOM   2412  CD1 LEU B  65      -8.850  15.998  -6.634  1.00 10.00      B    C  
ATOM   2413  CD2 LEU B  65      -9.092  15.186  -8.992  1.00 10.00      B    C  
ATOM   2414  C   LEU B  65     -12.617  17.205  -7.220  1.00 10.00      B    C  
ATOM   2415  O   LEU B  65     -11.949  18.219  -7.431  1.00 10.00      B    O  
END
